# Supplementary material for: Durability of the deltamethrin-treated polypropylene long-lasting net LifeNet® in a pyrethroid resistance area in south western Benin: A phase III trial
Source: PLoS One. 2023 Sep 20;18(9):e0291755. doi: 10.1371/journal.pone.0291755 (PMC10511067; doi:10.1371/journal.pone.0291755)
Supplement: S1 File — (ZIP) [file pone.0291755.s001.zip]

Archive with 3 entries (3 files):
- Raw data_Cone tests_LifeNet.xls
- Raw data_Hole indexes_LifeNet.xls
- Raw data_Tunnel tests_LifeNet.xls
