# Supplementary material for: Durability of the deltamethrin-treated polypropylene long-lasting net LifeNet® in a pyrethroid resistance area in south western Benin: A phase III trial
Source: PLoS One. 2023 Sep 20;18(9):e0291755. doi: 10.1371/journal.pone.0291755 (PMC10511067; doi:10.1371/journal.pone.0291755)
Supplement: S1 File — (ZIP) [file pone.0291755.s001.zip › Raw data_Cone tests_LifeNet.xls]

## Sheet: Bioessais LifeNet
		Cône									MKDT		Tunnel
Nets	Time	Date	Positions	N tested	N KD 60min	N dead	% KD 60min	% Mortality 24H		Dates	MKDT (min)		date	N testé	N passage	N gorgés	N morts	% passage	% gorgement	% mortalité
control	T0	2014-01-21	W1	10	0	0	0	0		2014-06-16	0
control	T0	2014-01-21	W2	11	0	0	0	0		2014-06-16	0
control	T0	2014-01-21	L1	9	0	0	0	0		2014-06-16	0
control	T0	2014-01-21	L2	12	0	0	0	0		2014-06-16	0
control	T0	2014-01-21	R	10	0	0	0	0		2014-06-16	0
1432	T0	2014-01-21	W1	12	12	12	100	100		2014-06-16	10.24
1432	T0	2014-01-21	W2	11	11	11	100	100		2014-06-16	10.56
1432	T0	2014-01-21	L1	9	9	9	100	100		2014-06-16	11.02
1432	T0	2014-01-21	L2	12	12	12	100	100		2014-06-16	10.46
1432	T0	2014-01-21	R	9	9	9	100	100		2014-06-16	10.48
1546	T0	2014-01-21	W1	11	11	11	100	100		2014-06-16	9.58
1546	T0	2014-01-21	W2	12	12	12	100	100		2014-06-16	10.44
1546	T0	2014-01-21	L1	10	10	10	100	100		2014-06-16	10.24
1546	T0	2014-01-21	L2	11	11	11	100	100		2014-06-16	11.08
1546	T0	2014-01-21	R	8	8	8	100	100		2014-06-16	10.55
3952	T0	2014-01-21	W1	11	11	11	100	100		2014-06-16	10.44
3952	T0	2014-01-21	W2	11	11	11	100	100		2014-06-16	10.24
3952	T0	2014-01-21	L1	9	9	9	100	100		2014-06-16	10.56
3952	T0	2014-01-21	L2	10	10	10	100	100		2014-06-16	10.44
3952	T0	2014-01-21	R	9	9	9	100	100		2014-06-16	10.29
1511	T0	2014-01-21	W1	9	9	9	100	100		2014-06-16	10.3
1511	T0	2014-01-21	W2	9	9	9	100	100		2014-06-16	10.47
1511	T0	2014-01-21	L1	12	12	12	100	100		2014-06-16	10.48
1511	T0	2014-01-21	L2	10	10	10	100	100		2014-06-16	11.03
1511	T0	2014-01-21	R	11	11	11	100	100		2014-06-16	10.48
1037	T0	2014-01-21	W1	10	10	10	100	100		2014-06-16	9.55
1037	T0	2014-01-21	W2	11	11	11	100	100		2014-06-16	9.38
1037	T0	2014-01-21	L1	11	11	11	100	100		2014-06-16	10.28
1037	T0	2014-01-21	L2	9	9	9	100	100		2014-06-16	10.24
1037	T0	2014-01-21	R	8	8	8	100	100		2014-06-16	10.3
control	T0	2014-01-22	W1	10	0	0	0	0		2014-06-16	0
control	T0	2014-01-22	W2	11	0	0	0	0		2014-06-16	0
control	T0	2014-01-22	L1	10	0	0	0	0		2014-06-16	0
control	T0	2014-01-22	L2	9	0	0	0	0		2014-06-16	0
control	T0	2014-01-22	R	9	0	0	0	0		2014-06-16	0
2251	T0	2014-01-22	W1	12	12	12	100	100		2014-06-17	11.27
2251	T0	2014-01-22	W2	9	9	9	100	100		2014-06-17	9.35
2251	T0	2014-01-22	L1	10	10	10	100	100		2014-06-17	12.01
2251	T0	2014-01-22	L2	8	8	8	100	100		2014-06-17	11.33
2251	T0	2014-01-22	R	12	12	12	100	100		2014-06-17	12.24
3453	T0	2014-01-22	W1	12	12	12	100	100		2014-06-17	10.21
3453	T0	2014-01-22	W2	11	11	11	100	100		2014-06-17	10.43
3453	T0	2014-01-22	L1	12	12	12	100	100		2014-06-17	11.37
3453	T0	2014-01-22	L2	7	7	7	100	100		2014-06-17	10.51
3453	T0	2014-01-22	R	10	10	10	100	100		2014-06-17	10.44
1118	T0	2014-01-22	W1	9	9	9	100	100		2014-06-17	9.56
1118	T0	2014-01-22	W2	10	10	10	100	100		2014-06-17	11.41
1118	T0	2014-01-22	L1	12	12	12	100	100		2014-06-17	11.22
1118	T0	2014-01-22	L2	8	8	8	100	100		2014-06-17	11.52
1118	T0	2014-01-22	R	9	9	9	100	100		2014-06-17	10.53
2102	T0	2014-01-22	W1	11	11	11	100	100		2014-06-17	11.17
2102	T0	2014-01-22	W2	9	9	9	100	100		2014-06-17	10.45
2102	T0	2014-01-22	L1	12	12	12	100	100		2014-06-17	9.57
2102	T0	2014-01-22	L2	11	11	11	100	100		2014-06-17	10.36
2102	T0	2014-01-22	R	11	11	11	100	100		2014-06-17	10.51
3196	T0	2014-01-22	W1	8	8	8	100	100		2014-06-17	10.31
3196	T0	2014-01-22	W2	12	12	12	100	100		2014-06-17	10.46
3196	T0	2014-01-22	L1	11	11	11	100	100		2014-06-17	10.47
3196	T0	2014-01-22	L2	11	11	11	100	100		2014-06-17	10.55
3196	T0	2014-01-22	R	12	12	12	100	100		2014-06-17	11.01
3997	T0	2014-01-22	W1	9	9	9	100	100		2014-06-17	10.27
3997	T0	2014-01-22	W2	11	11	11	100	100		2014-06-17	10.33
3997	T0	2014-01-22	L1	11	11	11	100	100		2014-06-17	9.51
3997	T0	2014-01-22	L2	10	10	10	100	100		2014-06-17	10.42
3997	T0	2014-01-22	R	11	11	11	100	100		2014-06-17	10.53
2656	T0	2014-01-22	W1	8	8	8	100	100		2014-06-17	10.17
2656	T0	2014-01-22	W2	9	9	9	100	100		2014-06-17	10.33
2656	T0	2014-01-22	L1	10	10	10	100	100		2014-06-17	10.25
2656	T0	2014-01-22	L2	11	11	11	100	100		2014-06-17	10.41
2656	T0	2014-01-22	R	10	10	10	100	100		2014-06-17	10.45
3709	T0	2014-01-22	W1	11	11	11	100	100		2014-06-18	10.45
3709	T0	2014-01-22	W2	9	9	9	100	100		2014-06-18	10.52
3709	T0	2014-01-22	L1	8	8	8	100	100		2014-06-18	10.57
3709	T0	2014-01-22	L2	11	11	11	100	100		2014-06-18	10.44
3709	T0	2014-01-22	R	10	10	10	100	100		2014-06-18	11.27
1153	T0	2014-01-22	W1	10	10	10	100	100		2014-06-18	9.11
1153	T0	2014-01-22	W2	12	12	12	100	100		2014-06-18	11.47
1153	T0	2014-01-22	L1	9	9	9	100	100		2014-06-18	9.32
1153	T0	2014-01-22	L2	8	8	8	100	100		2014-06-18	10.56
1153	T0	2014-01-22	R	10	10	10	100	100		2014-06-18	11.01
571	T0	2014-01-22	W1	9	9	9	100	100		2014-06-18	10.39
571	T0	2014-01-22	W2	11	11	11	100	100		2014-06-18	9.57
571	T0	2014-01-22	L1	9	9	9	100	100		2014-06-18	11.18
571	T0	2014-01-22	L2	10	10	10	100	100		2014-06-18	10.26
571	T0	2014-01-22	R	11	11	11	100	100		2014-06-18	10.49
control	T0	2014-01-23	W1	10	0	0	0	0		2014-06-18	0
control	T0	2014-01-23	W2	11	0	0	0	0		2014-06-18	0
control	T0	2014-01-23	L1	11	0	0	0	0		2014-06-18	0
control	T0	2014-01-23	L2	9	0	0	0	0		2014-06-18	0
control	T0	2014-01-23	R	8	0	0	0	0		2014-06-18	0
1126	T0	2014-01-23	W1	11	11	11	100	100		2014-06-18	9.07
1126	T0	2014-01-23	W2	8	8	8	100	100		2014-06-18	10.24
1126	T0	2014-01-23	L1	10	10	10	100	100		2014-06-18	11.13
1126	T0	2014-01-23	L2	11	11	11	100	100		2014-06-18	10.22
1126	T0	2014-01-23	R	9	9	9	100	100		2014-06-18	10.36
3871	T0	2014-01-23	W1	11	11	11	100	100		2014-06-18	10.25
3871	T0	2014-01-23	W2	8	8	8	100	100		2014-06-18	10.19
3871	T0	2014-01-23	L1	10	10	10	100	100		2014-06-18	9.53
3871	T0	2014-01-23	L2	11	11	11	100	100		2014-06-18	10.25
3871	T0	2014-01-23	R	9	9	9	100	100		2014-06-18	10.49
3150	T0	2014-01-23	W1	9	9	9	100	100		2014-06-18	10.37
3150	T0	2014-01-23	W2	11	11	11	100	100		2014-06-18	9.54
3150	T0	2014-01-23	L1	12	12	12	100	100		2014-06-18	10.27
3150	T0	2014-01-23	L2	11	11	11	100	100		2014-06-18	10.13
3150	T0	2014-01-23	R	10	10	10	100	100		2014-06-18	10.48
626	T0	2014-01-23	W1	10	10	10	100	100		2014-06-18	10.25
626	T0	2014-01-23	W2	11	11	11	100	100		2014-06-18	10.33
626	T0	2014-01-23	L1	11	11	11	100	100		2014-06-18	9.42
626	T0	2014-01-23	L2	7	7	7	100	100		2014-06-18	9.31
626	T0	2014-01-23	R	12	12	12	100	100		2014-06-18	10.26
control	T0	2014-01-28	W1	10	0	0	0	0		2014-06-19	0
control	T0	2014-01-28	W2	11	0	0	0	0		2014-06-19	0
control	T0	2014-01-28	L1	11	0	0	0	0		2014-06-19	0
control	T0	2014-01-28	L2	10	0	0	0	0		2014-06-19	0
control	T0	2014-01-28	R	10	0	0	0	0		2014-06-19	0
551	T0	2014-01-28	W1	11	11	11	100	100		2014-06-19	9.51
551	T0	2014-01-28	W2	8	8	8	100	100		2014-06-19	9.56
551	T0	2014-01-28	L1	11	11	11	100	100		2014-06-19	9.58
551	T0	2014-01-28	L2	9	9	9	100	100		2014-06-19	10.27
551	T0	2014-01-28	R	12	12	12	100	100		2014-06-19	10.41
1399	T0	2014-01-28	W1	11	11	11	100	100		2014-06-19	10.42
1399	T0	2014-01-28	W2	12	12	12	100	100		2014-06-19	11.36
1399	T0	2014-01-28	L1	11	11	11	100	100		2014-06-19	10.34
1399	T0	2014-01-28	L2	9	9	9	100	100		2014-06-19	10.29
1399	T0	2014-01-28	R	9	9	9	100	100		2014-06-19	10.52
1548	T0	2014-01-28	W1	10	10	10	100	100		2014-06-19	9.53
1548	T0	2014-01-28	W2	12	12	12	100	100		2014-06-19	10.41
1548	T0	2014-01-28	L1	11	11	11	100	100		2014-06-19	11.08
1548	T0	2014-01-28	L2	10	10	10	100	100		2014-06-19	10.46
1548	T0	2014-01-28	R	8	8	8	100	100		2014-06-19	10.52
2840	T0	2014-01-28	W1	9	9	9	100	100		2014-06-19	11.55
2840	T0	2014-01-28	W2	11	11	11	100	100		2014-06-19	9.58
2840	T0	2014-01-28	L1	7	7	7	100	100		2014-06-19	10.49
2840	T0	2014-01-28	L2	10	10	10	100	100		2014-06-19	10.38
2840	T0	2014-01-28	R	10	10	10	100	100		2014-06-19	10.47
2393	T0	2014-01-28	W1	8	8	8	100	100		2014-06-19	10.26
2393	T0	2014-01-28	W2	9	9	9	100	100		2014-06-19	10.37
2393	T0	2014-01-28	L1	10	10	10	100	100		2014-06-19	10.32
2393	T0	2014-01-28	L2	13	13	13	100	100		2014-06-19	10.34
2393	T0	2014-01-28	R	11	11	11	100	100		2014-06-19	10.46
3865	T0	2014-01-28	W1	9	9	9	100	100		2014-06-19	10.39
3865	T0	2014-01-28	W2	10	10	10	100	100		2014-06-19	10.33
3865	T0	2014-01-28	L1	8	8	8	100	100		2014-06-19	10.45
3865	T0	2014-01-28	L2	9	9	9	100	100		2014-06-19	10.27
3865	T0	2014-01-28	R	14	14	14	100	100		2014-06-19	10.46
2569	T0	2014-01-28	W1	10	10	10	100	100		2014-06-19	11.06
2569	T0	2014-01-28	W2	11	11	11	100	100		2014-06-19	10.49
2569	T0	2014-01-28	L1	10	10	10	100	100		2014-06-19	10.55
2569	T0	2014-01-28	L2	11	11	11	100	100		2014-06-19	10.32
2569	T0	2014-01-28	R	8	8	8	100	100		2014-06-19	10.49
3885	T0	2014-01-28	W1	9	9	9	100	100		2014-06-19	10.25
3885	T0	2014-01-28	W2	11	11	11	100	100		2014-06-19	10.32
3885	T0	2014-01-28	L1	11	11	11	100	100		2014-06-19	9.57
3885	T0	2014-01-28	L2	12	12	12	100	100		2014-06-19	10.4
3885	T0	2014-01-28	R	11	11	11	100	100		2014-06-19	10.38
control	T0	2014-01-29	W1	11	0	0	0	0		2014-01-27	0
control	T0	2014-01-29	W2	11	0	0	0	0		2014-01-27	0
control	T0	2014-01-29	L1	11	0	0	0	0		2014-01-27	0
control	T0	2014-01-29	L2	12	0	0	0	0		2014-01-27	0
control	T0	2014-01-29	R	9	0	0	0	0		2014-01-27	0
2137	T0	2014-01-29	W1	11	11	11	100	100		2014-01-27	10.08
2137	T0	2014-01-29	W2	10	10	10	100	100		2014-01-27	10.07
2137	T0	2014-01-29	L1	9	9	9	100	100		2014-01-27	11.02
2137	T0	2014-01-29	L2	10	10	10	100	100		2014-01-27	10.04
2137	T0	2014-01-29	R	10	10	10	100	100		2014-01-27	11.03
3514	T0	2014-01-29	W1	12	12	12	100	100		2014-01-27	11.11
3514	T0	2014-01-29	W2	9	9	9	100	100		2014-01-27	10.2
3514	T0	2014-01-29	L1	11	11	11	100	100		2014-01-27	11.03
3514	T0	2014-01-29	L2	10	10	10	100	100		2014-01-27	10.14
3514	T0	2014-01-29	R	11	11	11	100	100		2014-01-27	10.43
2997	T0	2014-01-29	W1	11	11	11	100	100		2014-01-27	10.11
2997	T0	2014-01-29	W2	11	11	11	100	100		2014-01-27	11.14
2997	T0	2014-01-29	L1	10	10	10	100	100		2014-01-27	12.02
2997	T0	2014-01-29	L2	11	11	11	100	100		2014-01-27	11.04
2997	T0	2014-01-29	R	10	10	10	100	100		2014-01-27	11.44
2369	T0	2014-01-29	W1	10	10	10	100	100		2014-01-27	10.3
2369	T0	2014-01-29	W2	9	9	9	100	100		2014-01-27	11.04
2369	T0	2014-01-29	L1	9	9	9	100	100		2014-01-27	10.24
2369	T0	2014-01-29	L2	12	12	12	100	100		2014-01-27	10.56
2369	T0	2014-01-29	R	11	11	11	100	100		2014-01-27	10.49
1855	T0	2014-01-29	W1	9	9	9	100	100		2014-01-27	10.4
1855	T0	2014-01-29	W2	10	10	10	100	100		2014-01-27	9.22
1855	T0	2014-01-29	L1	11	11	11	100	100		2014-01-27	9.48
1855	T0	2014-01-29	L2	11	11	11	100	100		2014-01-27	10.12
1855	T0	2014-01-29	R	7	7	7	100	100		2014-01-27	11.04
3645	T0	2014-01-29	W1	10	10	10	100	100		2014-01-27	11.03
3645	T0	2014-01-29	W2	11	11	11	100	100		2014-01-27	11.07
3645	T0	2014-01-29	L1	12	12	12	100	100		2014-01-27	10.22
3645	T0	2014-01-29	L2	9	9	9	100	100		2014-01-27	11.04
3645	T0	2014-01-29	R	10	10	10	100	100		2014-01-27	10.56
3722	T0	2014-01-29	W1	9	9	9	100	100		2014-06-19	10.14
3722	T0	2014-01-29	W2	9	9	9	100	100		2014-06-19	11.02
3722	T0	2014-01-29	L1	10	10	10	100	100		2014-06-19	10.52
3722	T0	2014-01-29	L2	10	10	10	100	100		2014-06-19	10.11
3722	T0	2014-01-29	R	9	9	9	100	100		2014-06-19	10.38
3887	T0	2014-01-29	W1	9	9	9	100	100		2014-01-27	10.26
3887	T0	2014-01-29	W2	10	10	10	100	100		2014-01-27	10.44
3887	T0	2014-01-29	L1	9	9	9	100	100		2014-01-27	10.13
3887	T0	2014-01-29	L2	10	10	10	100	100		2014-01-27	9.46
3887	T0	2014-01-29	R	9	9	9	100	100		2014-01-27	10.29
Control	T0	2014-01-30	W1	10	0	0	0	0		2014-01-31	0
Control	T0	2014-01-30	W2	11	0	0	0	0		2014-01-31	0
Control	T0	2014-01-30	L1	10	0	0	0	0		2014-01-31	0
Control	T0	2014-01-30	L2	10	0	0	0	0		2014-01-31	0
Control	T0	2014-01-30	R	10	0	0	0	0		2014-01-31	0
10	T0	2014-01-30	W1	10	10	10	100	100		2014-01-31	10.36
10	T0	2014-01-30	W2	11	11	11	100	100		2014-01-31	11.02
10	T0	2014-01-30	L1	8	8	8	100	100		2014-01-31	9.58
10	T0	2014-01-30	L2	12	12	12	100	100		2014-01-31	10.36
10	T0	2014-01-30	R	8	8	8	100	100		2014-01-31	10.55
3198	T0	2014-01-30	W1	8	8	8	100	100		2014-01-31	9.57
3198	T0	2014-01-30	W2	12	12	12	100	100		2014-01-31	10.51
3198	T0	2014-01-30	L1	11	11	11	100	100		2014-01-31	10.34
3198	T0	2014-01-30	L2	10	10	10	100	100		2014-01-31	10.24
3198	T0	2014-01-30	R	11	11	11	100	100		2014-01-31	10.39
1506	T0	2014-01-30	W1	11	11	11	100	100		2014-01-31	10.24
1506	T0	2014-01-30	W2	9	9	9	100	100		2014-01-31	10.38
1506	T0	2014-01-30	L1	10	10	10	100	100		2014-01-31	10.28
1506	T0	2014-01-30	L2	14	14	14	100	100		2014-01-31	10.32
1506	T0	2014-01-30	R	7	7	7	100	100		2014-01-31	11.02
2411	T0	2014-01-30	W1	11	11	11	100	100		2014-01-31	9.58
2411	T0	2014-01-30	W2	13	13	13	100	100		2014-01-31	9.47
2411	T0	2014-01-30	L1	9	9	9	100	100		2014-01-31	10.11
2411	T0	2014-01-30	L2	10	10	10	100	100		2014-01-31	10.34
2411	T0	2014-01-30	R	11	11	11	100	100		2014-01-31	10.22
180	T0	2014-01-30	W1	11	11	11	100	100		2014-01-31	10.56
180	T0	2014-01-30	W2	12	12	12	100	100		2014-01-31	11.04
180	T0	2014-01-30	L1	10	10	10	100	100		2014-01-31	11.08
180	T0	2014-01-30	L2	12	12	12	100	100		2014-01-31	10.56
180	T0	2014-01-30	R	6	6	6	100	100		2014-01-31	10.49
3289	T0	2014-01-30	W1	10	10	10	100	100		2014-01-31	10.22
3289	T0	2014-01-30	W2	11	11	11	100	100		2014-01-31	10.43
3289	T0	2014-01-30	L1	10	10	10	100	100		2014-01-31	10.11
3289	T0	2014-01-30	L2	12	12	12	100	100		2014-01-31	10.43
3289	T0	2014-01-30	R	10	10	10	100	100		2014-01-31	10.56
2817	T0	2014-01-30	W1	11	11	11	100	100		2014-01-31	10.34
2817	T0	2014-01-30	W2	9	9	9	100	100		2014-01-31	10.11
2817	T0	2014-01-30	L1	10	10	10	100	100		2014-01-31	11.04
2817	T0	2014-01-30	L2	10	10	10	100	100		2014-01-31	10.24
2817	T0	2014-01-30	R	10	10	10	100	100		2014-01-31	10.36
Control	T0	2014-02-03	W1	12	0	0	0	0		2014-06-19	0
Control	T0	2014-02-03	W2	10	0	0	0	0		2014-06-19	0
Control	T0	2014-02-03	L1	11	0	0	0	0		2014-06-19	0
Control	T0	2014-02-03	L2	10	0	0	0	0		2014-06-19	0
Control	T0	2014-02-03	R	10	0	0	0	0		2014-06-19	0
205	T0	2014-02-03	W1	10	10	10	100	100		2014-06-19	12.28
205	T0	2014-02-03	W2	11	11	11	100	100		2014-06-19	10.47
205	T0	2014-02-03	L1	9	9	9	100	100		2014-06-19	8
205	T0	2014-02-03	L2	12	12	12	100	100		2014-06-19	10.34
205	T0	2014-02-03	R	13	13	13	100	100		2014-06-19	11.22
1303	T0	2014-02-03	W1	10	10	10	100	100		2014-06-19	9.03
1303	T0	2014-02-03	W2	11	11	11	100	100		2014-06-19	10.24
1303	T0	2014-02-03	L1	10	10	10	100	100		2014-06-19	10.31
1303	T0	2014-02-03	L2	11	11	11	100	100		2014-06-19	9.49
1303	T0	2014-02-03	R	11	11	11	100	100		2014-06-19	11.3
2309	T0	2014-02-03	W1	10	10	10	100	100		2014-06-19	9.07
2309	T0	2014-02-03	W2	12	12	12	100	100		2014-06-19	10.01
2309	T0	2014-02-03	L1	11	11	11	100	100		2014-06-19	10.22
2309	T0	2014-02-03	L2	12	12	12	100	100		2014-06-19	9.53
2309	T0	2014-02-03	R	10	10	10	100	100		2014-06-19	10.18
489	T0	2014-02-03	W1	9	9	9	100	100		2014-06-19	10.51
489	T0	2014-02-03	W2	11	11	11	100	100		2014-06-19	9.56
489	T0	2014-02-03	L1	11	11	11	100	100		2014-06-19	10.47
489	T0	2014-02-03	L2	12	12	12	100	100		2014-06-19	9.44
489	T0	2014-02-03	R	10	10	10	100	100		2014-06-19	10.33
3732	T0	2014-02-03	W1	11	11	11	100	100		2014-01-27	10.36
3732	T0	2014-02-03	W2	10	10	10	100	100		2014-01-27	10.48
3732	T0	2014-02-03	L1	10	10	10	100	100		2014-01-27	10.55
3732	T0	2014-02-03	L2	11	11	11	100	100		2014-01-27	10.24
3732	T0	2014-02-03	R	11	11	11	100	100		2014-01-27	10.48
3705	T0	2014-02-03	W1	11	11	11	100	100		2014-06-19	10.41
3705	T0	2014-02-03	W2	11	11	11	100	100		2014-06-19	11.01
3705	T0	2014-02-03	L1	10	10	10	100	100		2014-06-19	10.06
3705	T0	2014-02-03	L2	11	11	11	100	100		2014-06-19	10.31
3705	T0	2014-02-03	R	10	10	10	100	100		2014-06-19	10.24
Control	T0	2014-02-17	W1	10	0	0	0	0		2014-06-19	0
Control	T0	2014-02-17	W2	10	0	0	0	0		2014-06-19	0
Control	T0	2014-02-17	L1	9	0	0	0	0		2014-06-19	0
Control	T0	2014-02-17	L2	10	0	0	0	0		2014-06-19	0
Control	T0	2014-02-17	R	11	0	0	0	0		2014-06-19	0
2285	T0	2014-02-17	W1	10	10	10	100	100		2014-02-17	10.21
2285	T0	2014-02-17	W2	10	10	10	100	100		2014-02-17	10.43
2285	T0	2014-02-17	L1	10	10	10	100	100		2014-02-17	8.21
2285	T0	2014-02-17	L2	11	11	11	100	100		2014-02-17	10.33
2285	T0	2014-02-17	R	10	10	10	100	100		2014-02-17	10.24
1583	T0	2014-02-17	W1	11	11	11	100	100		2014-02-17	9.1
1583	T0	2014-02-17	W2	12	12	12	100	100		2014-02-17	10.11
1583	T0	2014-02-17	L1	10	10	10	100	100		2014-02-17	10.31
1583	T0	2014-02-17	L2	11	11	11	100	100		2014-02-17	9.4
1583	T0	2014-02-17	R	12	12	12	100	100		2014-02-17	11
2807	T0	2014-02-17	W1	10	10	10	100	100		2014-02-17	9.08
2807	T0	2014-02-17	W2	10	10	10	100	100		2014-02-17	10
2807	T0	2014-02-17	L1	11	11	11	100	100		2014-02-17	10.11
2807	T0	2014-02-17	L2	9	9	9	100	100		2014-02-17	9.45
2807	T0	2014-02-17	R	10	10	10	100	100		2014-02-17	10.23
3441	T0	2014-02-17	W1	9	9	9	100	100		2014-02-17	10.18
3441	T0	2014-02-17	W2	8	8	8	100	100		2014-02-17	10.52
3441	T0	2014-02-17	L1	11	11	11	100	100		2014-02-17	10.24
3441	T0	2014-02-17	L2	10	10	10	100	100		2014-02-17	10.31
3441	T0	2014-02-17	R	12	12	12	100	100		2014-02-17	10.29
1517	T0	2014-02-17	W1	10	10	10	100	100		2014-02-17	9.13
1517	T0	2014-02-17	W2	11	11	11	100	100		2014-02-17	11.21
1517	T0	2014-02-17	L1	10	10	10	100	100		2014-02-17	10.47
1517	T0	2014-02-17	L2	9	9	9	100	100		2014-02-17	11.27
1517	T0	2014-02-17	R	10	10	10	100	100		2014-02-17	11.34
2473	T0	2014-02-17	W1	11	11	11	100	100		2014-02-17	11.41
2473	T0	2014-02-17	W2	10	10	10	100	100		2014-02-17	9.32
2473	T0	2014-02-17	L1	9	9	9	100	100		2014-02-17	10.57
2473	T0	2014-02-17	L2	11	11	11	100	100		2014-02-17	11
2473	T0	2014-02-17	R	11	11	11	100	100		2014-02-17	11.05
1203	T0	2014-02-17	W1	12	12	12	100	100		2014-02-17	10.35
1203	T0	2014-02-17	W2	9	9	9	100	100		2014-02-17	10
1203	T0	2014-02-17	L1	12	12	12	100	100		2014-02-17	11.24
1203	T0	2014-02-17	L2	9	9	9	100	100		2014-02-17	10.22
1203	T0	2014-02-17	R	8	8	8	100	100		2014-02-17	10.41
1190	T0	2014-02-17	W1	10	10	10	100	100		2014-02-18	11.03
1190	T0	2014-02-17	W2	9	9	9	100	100		2014-02-18	10.24
1190	T0	2014-02-17	L1	12	12	12	100	100		2014-02-18	9.48
1190	T0	2014-02-17	L2	12	12	12	100	100		2014-02-18	10.31
1190	T0	2014-02-17	R	10	10	10	100	100		2014-02-18	10.42
3308	T0	2014-02-17	W1	10	10	10	100	100		2014-02-18	10.05
3308	T0	2014-02-17	W2	9	9	9	100	100		2014-02-18	10.38
3308	T0	2014-02-17	L1	11	11	11	100	100		2014-02-18	10.15
3308	T0	2014-02-17	L2	11	11	11	100	100		2014-02-18	10.36
3308	T0	2014-02-17	R	9	9	9	100	100		2014-02-18	10.51
1177	T0	2014-02-17	W1	12	12	12	100	100		2014-02-18	10.26
1177	T0	2014-02-17	W2	11	11	11	100	100		2014-02-18	10.41
1177	T0	2014-02-17	L1	8	8	8	100	100		2014-02-18	10.25
1177	T0	2014-02-17	L2	10	10	10	100	100		2014-02-18	9.55
1177	T0	2014-02-17	R	12	12	12	100	100		2014-02-18	11
1209	T0	2014-02-17	W1	10	10	10	100	100		2014-02-18	11.17
1209	T0	2014-02-17	W2	10	10	10	100	100		2014-02-18	10.45
1209	T0	2014-02-17	L1	12	12	12	100	100		2014-02-18	10.09
1209	T0	2014-02-17	L2	12	12	12	100	100		2014-02-18	10.17
1209	T0	2014-02-17	R	10	10	10	100	100		2014-02-18	10.23
1110	T0	2014-02-17	W1	10	10	10	100	100		2014-02-18	10.08
1110	T0	2014-02-17	W2	11	11	11	100	100		2014-02-18	10.29
1110	T0	2014-02-17	L1	11	11	11	100	100		2014-02-18	8.57
1110	T0	2014-02-17	L2	12	12	12	100	100		2014-02-18	10.42
1110	T0	2014-02-17	R	10	10	10	100	100		2014-02-18	11.01
Control	T0	2014-02-18	W1	10	0	0	0	0		2014-02-18	0
Control	T0	2014-02-18	W2	10	0	0	0	0		2014-02-18	0
Control	T0	2014-02-18	L1	10	0	0	0	0		2014-02-18	0
Control	T0	2014-02-18	L2	9	0	0	0	0		2014-02-18	0
Control	T0	2014-02-18	R	10	0	0	0	0		2014-02-18	0
2389	T0	2014-02-18	W1	10	10	10	100	100		2014-02-18	10.08
2389	T0	2014-02-18	W2	10	10	10	100	100		2014-02-18	9.43
2389	T0	2014-02-18	L1	10	10	10	100	100		2014-02-18	9.52
2389	T0	2014-02-18	L2	8	8	8	100	100		2014-02-18	10.11
2389	T0	2014-02-18	R	10	10	10	100	100		2014-02-18	11.07
2244	T0	2014-02-18	W1	12	12	12	100	100		2014-02-18	10.04
2244	T0	2014-02-18	W2	11	11	11	100	100		2014-02-18	11.01
2244	T0	2014-02-18	L1	10	10	10	100	100		2014-02-18	10.43
2244	T0	2014-02-18	L2	10	10	10	100	100		2014-02-18	9.51
2244	T0	2014-02-18	R	10	10	10	100	100		2014-02-18	10.32
3027	T0	2014-02-18	W1	12	12	12	100	100		2014-02-19	10.1
3027	T0	2014-02-18	W2	10	10	10	100	100		2014-02-19	10.26
3027	T0	2014-02-18	L1	8	8	8	100	100		2014-02-19	9.31
3027	T0	2014-02-18	L2	11	11	11	100	100		2014-02-19	10.28
3027	T0	2014-02-18	R	10	10	10	100	100		2014-02-19	10.39
2390	T0	2014-02-18	W1	11	11	11	100	100		2014-02-19	9.47
2390	T0	2014-02-18	W2	9	9	9	100	100		2014-02-19	9.51
2390	T0	2014-02-18	L1	10	10	10	100	100		2014-02-19	10.33
2390	T0	2014-02-18	L2	11	11	11	100	100		2014-02-19	11.03
2390	T0	2014-02-18	R	12	12	12	100	100		2014-02-19	10.51
2429	T0	2014-02-18	W1	10	10	10	100	100		2014-02-19	11
2429	T0	2014-02-18	W2	9	9	9	100	100		2014-02-19	10.48
2429	T0	2014-02-18	L1	10	10	10	100	100		2014-02-19	10.23
2429	T0	2014-02-18	L2	10	10	10	100	100		2014-02-19	10.31
2429	T0	2014-02-18	R	8	8	8	100	100		2014-02-19	10.47
Control	T0	2014-02-19	W1	10	0	0	0	0		2014-02-19	0
Control	T0	2014-02-19	W2	10	0	0	0	0		2014-02-19	0
Control	T0	2014-02-19	L1	9	0	0	0	0		2014-02-19	0
Control	T0	2014-02-19	L2	10	0	0	0	0		2014-02-19	0
Control	T0	2014-02-19	R	11	0	0	0	0		2014-02-19	0
2593	T0	2014-02-19	W1	10	10	10	100	100		2014-02-19	10.45
2593	T0	2014-02-19	W2	12	12	12	100	100		2014-02-19	10.24
2593	T0	2014-02-19	L1	8	8	8	100	100		2014-02-19	9.51
2593	T0	2014-02-19	L2	10	10	10	100	100		2014-02-19	8.55
2593	T0	2014-02-19	R	9	9	9	100	100		2014-02-19	10.39
1379	T0	2014-02-19	W1	10	10	10	100	100		2014-02-19	10.42
1379	T0	2014-02-19	W2	10	10	10	100	100		2014-02-19	9.53
1379	T0	2014-02-19	L1	11	11	11	100	100		2014-02-19	10.17
1379	T0	2014-02-19	L2	10	10	10	100	100		2014-02-19	10.22
1379	T0	2014-02-19	R	10	10	10	100	100		2014-02-19	10.41
2439	T0	2014-02-19	W1	11	11	11	100	100		2014-02-19	9.17
2439	T0	2014-02-19	W2	8	8	8	100	100		2014-02-19	10.25
2439	T0	2014-02-19	L1	12	12	12	100	100		2014-02-19	10.24
2439	T0	2014-02-19	L2	10	10	10	100	100		2014-02-19	10.35
2439	T0	2014-02-19	R	12	12	12	100	100		2014-02-19	11.01
2211	T0	2014-02-19	W1	10	10	10	100	100		2014-02-19	9.45
2211	T0	2014-02-19	W2	11	11	11	100	100		2014-02-19	9.57
2211	T0	2014-02-19	L1	10	10	10	100	100		2014-02-19	10.15
2211	T0	2014-02-19	L2	9	9	9	100	100		2014-02-19	10
2211	T0	2014-02-19	R	9	9	9	100	100		2014-02-19	10.39
1097	T0	2014-02-19	W1	11	11	11	100	100		2014-02-20	10.35
1097	T0	2014-02-19	W2	9	9	9	100	100		2014-02-20	10.51
1097	T0	2014-02-19	L1	10	10	10	100	100		2014-02-20	10.29
1097	T0	2014-02-19	L2	11	11	11	100	100		2014-02-20	10.31
1097	T0	2014-02-19	R	10	10	10	100	100		2014-02-20	11
Control	T0	2014-02-20	W1	10	0	0	0	0		2014-02-20	0
Control	T0	2014-02-20	W2	12	0	0	0	0		2014-02-20	0
Control	T0	2014-02-20	L1	11	0	0	0	0		2014-02-20	0
Control	T0	2014-02-20	L2	10	0	0	0	0		2014-02-20	0
Control	T0	2014-02-20	R	11	0	0	0	0		2014-02-20	0
2095	T0	2014-02-20	W1	10	10	10	100	100		2014-02-20	9.21
2095	T0	2014-02-20	W2	11	11	11	100	100		2014-02-20	10.37
2095	T0	2014-02-20	L1	9	9	9	100	100		2014-02-20	9.32
2095	T0	2014-02-20	L2	8	8	8	100	100		2014-02-20	10.5
2095	T0	2014-02-20	R	10	10	10	100	100		2014-02-20	11.01
803	T0	2014-02-20	W1	8	8	8	100	100		2014-02-20	10.39
803	T0	2014-02-20	W2	11	11	11	100	100		2014-02-20	9.53
803	T0	2014-02-20	L1	10	10	10	100	100		2014-02-20	10.24
803	T0	2014-02-20	L2	11	11	11	100	100		2014-02-20	9.57
803	T0	2014-02-20	R	9	9	9	100	100		2014-02-20	10.45
1821	T0	2014-02-20	W1	9	9	9	100	100		2014-02-20	9.33
1821	T0	2014-02-20	W2	10	10	10	100	100		2014-02-20	10.51
1821	T0	2014-02-20	L1	11	11	11	100	100		2014-02-20	10.27
1821	T0	2014-02-20	L2	9	9	9	100	100		2014-02-20	10.44
1821	T0	2014-02-20	R	10	10	10	100	100		2014-02-20	10.56
289	T0	2014-02-20	W1	12	12	12	100	100		2014-02-20	10.09
289	T0	2014-02-20	W2	8	8	8	100	100		2014-02-20	9.51
289	T0	2014-02-20	L1	10	10	10	100	100		2014-02-20	8.49
289	T0	2014-02-20	L2	11	11	11	100	100		2014-02-20	10.1
289	T0	2014-02-20	R	10	10	10	100	100		2014-02-20	10.43
645	T0	2014-02-20	W1	9	9	9	100	100		2014-02-20	11.01
645	T0	2014-02-20	W2	8	8	8	100	100		2014-02-20	10.27
645	T0	2014-02-20	L1	9	9	9	100	100		2014-02-20	10.33
645	T0	2014-02-20	L2	10	10	10	100	100		2014-02-20	9.48
645	T0	2014-02-20	R	10	10	10	100	100		2014-02-20	10.14
Control	T0	2014-05-13	W1	11	0	1	0	9.09091		2014-05-13	0
Control	T0	2014-05-13	W2	10	0	0	0	0		2014-05-13	0
Control	T0	2014-05-13	L1	10	0	0	0	0		2014-05-13	0
Control	T0	2014-05-13	L2	11	0	0	0	0		2014-05-13	0
Control	T0	2014-05-13	R	11	0	0	0	0		2014-05-13	0
21	T0	2014-05-13	W1	10	10	10	100	100		2014-05-13	10.48
21	T0	2014-05-13	W2	10	10	10	100	100		2014-05-13	9.56
21	T0	2014-05-13	L1	11	11	11	100	100		2014-05-13	11.04
21	T0	2014-05-13	L2	9	9	9	100	100		2014-05-13	10.48
21	T0	2014-05-13	R	9	9	9	100	100		2014-05-13	10.56
2151	T0	2014-05-13	W1	10	10	10	100	100		2014-05-13	10.58
2151	T0	2014-05-13	W2	10	10	10	100	100		2014-05-13	10.49
2151	T0	2014-05-13	L1	11	11	11	100	100		2014-05-13	10.47
2151	T0	2014-05-13	L2	10	10	10	100	100		2014-05-13	10.58
2151	T0	2014-05-13	R	9	9	9	100	100		2014-05-13	11.07
3395	T0	2014-05-13	W1	9	9	9	100	100		2014-05-13	10.56
3395	T0	2014-05-13	W2	10	10	10	100	100		2014-05-13	10.48
3395	T0	2014-05-13	L1	10	10	10	100	100		2014-05-13	10.49
3395	T0	2014-05-13	L2	10	10	10	100	100		2014-05-13	10.54
3395	T0	2014-05-13	R	12	12	12	100	100		2014-05-13	11.09
2025	T0	2014-05-13	W1	10	10	10	100	100		2014-05-13	10.48
2025	T0	2014-05-13	W2	11	11	11	100	100		2014-05-13	10.46
2025	T0	2014-05-13	L1	10	10	10	100	100		2014-05-13	10.54
2025	T0	2014-05-13	L2	11	11	11	100	100		2014-05-13	10.44
2025	T0	2014-05-13	R	7	7	7	100	100		2014-05-13	10.47
2174	T0	2014-05-13	W1	9	9	9	100	100		2014-05-13	10.47
2174	T0	2014-05-13	W2	10	10	10	100	100		2014-05-13	10.39
2174	T0	2014-05-13	L1	10	10	10	100	100		2014-05-13	10.34
2174	T0	2014-05-13	L2	11	11	11	100	100		2014-05-13	10.22
2174	T0	2014-05-13	R	11	11	11	100	100		2014-05-13	10.38
2212	T0	2014-05-13	W1	10	10	10	100	100		2014-05-13	10.4
2212	T0	2014-05-13	W2	9	9	9	100	100		2014-05-13	10.43
2212	T0	2014-05-13	L1	8	8	8	100	100		2014-05-13	10.54
2212	T0	2014-05-13	L2	8	8	8	100	100		2014-05-13	10.58
2212	T0	2014-05-13	R	11	11	11	100	100		2014-05-13	10.39
1859	T0	2014-05-13	W1	9	9	9	100	100		2014-05-13	11.07
1859	T0	2014-05-13	W2	11	11	11	100	100		2014-05-13	10.56
1859	T0	2014-05-13	L1	10	10	10	100	100		2014-05-13	10.48
1859	T0	2014-05-13	L2	11	11	11	100	100		2014-05-13	10.55
1859	T0	2014-05-13	R	10	10	10	100	100		2014-05-13	10.45
2135	T0	2014-05-13	W1	10	10	10	100	100		2014-05-13	11
2135	T0	2014-05-13	W2	9	9	9	100	100		2014-05-13	10.55
2135	T0	2014-05-13	L1	8	8	8	100	100		2014-05-13	10.41
2135	T0	2014-05-13	L2	9	9	9	100	100		2014-05-13	10.38
2135	T0	2014-05-13	R	11	11	11	100	100		2014-05-13	10.37
Control	T0	2014-05-15	W1	11	0	0	0	0		2014-05-15	0
Control	T0	2014-05-15	W2	10	0	0	0	0		2014-05-15	0
Control	T0	2014-05-15	L1	12	0	0	0	0		2014-05-15	0
Control	T0	2014-05-15	L2	10	0	0	0	0		2014-05-15	0
Control	T0	2014-05-15	R	10	0	0	0	0		2014-05-15	0
3185	T0	2014-05-15	W1	12	12	12	100	100		2014-05-15	10.37
3185	T0	2014-05-15	W2	10	10	10	100	100		2014-05-15	11.07
3185	T0	2014-05-15	L1	11	11	11	100	100		2014-05-15	10.48
3185	T0	2014-05-15	L2	10	10	10	100	100		2014-05-15	10.56
3185	T0	2014-05-15	R	11	11	11	100	100		2014-05-15	11.11
3400	T0	2014-05-15	W1	9	9	9	100	100		2014-05-15	9.57
3400	T0	2014-05-15	W2	11	11	11	100	100		2014-05-15	10.54
3400	T0	2014-05-15	L1	10	10	10	100	100		2014-05-15	10.49
3400	T0	2014-05-15	L2	8	8	8	100	100		2014-05-15	10.47
3400	T0	2014-05-15	R	11	11	11	100	100		2014-05-15	10.56
3763	T0	2014-05-15	W1	10	10	10	100	100		2014-05-15	11.05
3763	T0	2014-05-15	W2	10	10	10	100	100		2014-05-15	10.48
3763	T0	2014-05-15	L1	11	11	11	100	100		2014-05-15	10.54
3763	T0	2014-05-15	L2	12	12	12	100	100		2014-05-15	10.47
3763	T0	2014-05-15	R	12	12	12	100	100		2014-05-15	11.09
2836	T0	2014-05-15	W1	10	10	10	100	100		2014-05-15	11.09
2836	T0	2014-05-15	W2	10	10	10	100	100		2014-05-15	10.47
2836	T0	2014-05-15	L1	11	11	11	100	100		2014-05-15	10.48
2836	T0	2014-05-15	L2	11	11	11	100	100		2014-05-15	10.56
2836	T0	2014-05-15	R	10	10	10	100	100		2014-05-15	11.04
3292	T0	2014-05-15	W1	9	9	9	100	100		2014-05-15	10.2
3292	T0	2014-05-15	W2	10	10	10	100	100		2014-05-15	10.47
3292	T0	2014-05-15	L1	9	9	9	100	100		2014-05-15	11.08
3292	T0	2014-05-15	L2	11	11	11	100	100		2014-05-15	11.09
3292	T0	2014-05-15	R	11	11	11	100	100		2014-05-15	10.58
2887	T0	2014-05-15	W1	13	13	13	100	100		2014-05-15	10.48
2887	T0	2014-05-15	W2	12	12	12	100	100		2014-05-15	10.54
2887	T0	2014-05-15	L1	10	10	10	100	100		2014-05-15	10.47
2887	T0	2014-05-15	L2	8	8	8	100	100		2014-05-15	11.09
2887	T0	2014-05-15	R	8	8	8	100	100		2014-05-15	10.48
1022	T0	2014-05-15	W1	9	9	9	100	100		2014-05-15	10.56
1022	T0	2014-05-15	W2	10	10	10	100	100		2014-05-15	9.58
1022	T0	2014-05-15	L1	9	9	9	100	100		2014-05-15	10.22
1022	T0	2014-05-15	L2	10	10	10	100	100		2014-05-15	10.54
1022	T0	2014-05-15	R	8	8	8	100	100		2014-05-15	10.48
214	T0	2014-05-15	W1	8	8	8	100	100		2014-05-15	10.41
214	T0	2014-05-15	W2	9	9	9	100	100		2014-05-15	10.58
214	T0	2014-05-15	L1	10	10	10	100	100		2014-05-15	11.11
214	T0	2014-05-15	L2	10	10	10	100	100		2014-05-15	11.04
214	T0	2014-05-15	R	11	11	11	100	100		2014-05-15	11.41
Control	T0	2014-05-20	W1	9	0	0	0	0		2014-05-21	0
Control	T0	2014-05-20	W2	12	0	1	0	8.33333		2014-05-21	0
Control	T0	2014-05-20	L1	10	0	0	0	0		2014-05-21	0
Control	T0	2014-05-20	L2	10	0	0	0	0		2014-05-21	0
Control	T0	2014-05-20	R	9	0	0	0	0		2014-05-21	0
3978	T0	2014-05-20	W1	10	10	10	100	100		2014-05-21	11.04
3978	T0	2014-05-20	W2	11	11	11	100	100		2014-05-21	10.56
3978	T0	2014-05-20	L1	10	10	10	100	100		2014-05-21	11.04
3978	T0	2014-05-20	L2	10	10	10	100	100		2014-05-21	10.48
3978	T0	2014-05-20	R	9	9	9	100	100		2014-05-21	10.49
1601	T0	2014-05-20	W1	11	11	11	100	100		2014-05-21	10.41
1601	T0	2014-05-20	W2	10	10	10	100	100		2014-05-21	12.01
1601	T0	2014-05-20	L1	9	9	9	100	100		2014-05-21	11.04
1601	T0	2014-05-20	L2	10	10	10	100	100		2014-05-21	10.11
1601	T0	2014-05-20	R	11	11	11	100	100		2014-05-21	9.48
1057	T0	2014-05-20	W1	10	10	10	100	100		2014-05-21	9.42
1057	T0	2014-05-20	W2	10	10	10	100	100		2014-05-21	10.22
1057	T0	2014-05-20	L1	11	11	11	100	100		2014-05-21	10.14
1057	T0	2014-05-20	L2	12	12	12	100	100		2014-05-21	9.28
1057	T0	2014-05-20	R	9	9	9	100	100		2014-05-21	8.24
2785	T0	2014-05-20	W1	9	9	9	100	100		2014-05-21	9.48
2785	T0	2014-05-20	W2	10	10	10	100	100		2014-05-21	9.41
2785	T0	2014-05-20	L1	10	10	10	100	100		2014-05-21	9.27
2785	T0	2014-05-20	L2	11	11	11	100	100		2014-05-21	10.22
2785	T0	2014-05-20	R	11	11	11	100	100		2014-05-21	10.44
1773	T0	2014-05-20	W1	10	10	10	100	100		2014-05-21	9.44
1773	T0	2014-05-20	W2	9	9	9	100	100		2014-05-21	9.38
1773	T0	2014-05-20	L1	11	11	11	100	100		2014-05-21	10.4
1773	T0	2014-05-20	L2	10	10	10	100	100		2014-05-21	11.01
1773	T0	2014-05-20	R	12	12	12	100	100		2014-05-21	10.47
807	T0	2014-05-20	W1	10	10	10	100	100		2014-05-21	10.44
807	T0	2014-05-20	W2	11	11	11	100	100		2014-05-21	9.56
807	T0	2014-05-20	L1	11	11	11	100	100		2014-05-21	10.21
807	T0	2014-05-20	L2	11	11	11	100	100		2014-05-21	10.04
807	T0	2014-05-20	R	10	10	10	100	100		2014-05-21	10.23
225	T0	2014-05-20	W1	9	9	9	100	100		2014-05-21	10.24
225	T0	2014-05-20	W2	10	10	10	100	100		2014-05-21	10.48
225	T0	2014-05-20	L1	11	11	11	100	100		2014-05-21	11.09
225	T0	2014-05-20	L2	11	11	11	100	100		2014-05-21	10.48
225	T0	2014-05-20	R	10	10	10	100	100		2014-05-21	10.54
control	T6 mois	2015-03-03	W1	19	0	0	0	0
control	T6 mois	2015-03-03	W2	20	0	0	0	0
control	T6 mois	2015-03-03	L1	20	0	0	0	0
control	T6 mois	2015-03-03	L2	19	0	0	0	0
control	T6 mois	2015-03-03	R	21	0	1	0	4.7619
CAD 0709-1154	T6 mois	2015-03-03	W1	18	18	18	100	100
CAD 0709-1154	T6 mois	2015-03-03	W2	20	20	20	100	100
CAD 0709-1154	T6 mois	2015-03-03	L1	21	21	21	100	100
CAD 0709-1154	T6 mois	2015-03-03	L2	20	20	20	100	100
CAD 0709-1154	T6 mois	2015-03-03	R	19	19	19	100	100
SAT 0520-1973	T6 mois	2015-03-03	W1	20	20	20	100	100
SAT 0520-1973	T6 mois	2015-03-03	W2	19	19	19	100	100
SAT 0520-1973	T6 mois	2015-03-03	L1	19	19	19	100	100
SAT 0520-1973	T6 mois	2015-03-03	L2	20	20	20	100	100
SAT 0520-1973	T6 mois	2015-03-03	R	20	20	20	100	100
CAD 0592-1747	T6 mois	2015-03-03	W1	18	18	18	100	100
CAD 0592-1747	T6 mois	2015-03-03	W2	18	18	18	100	100
CAD 0592-1747	T6 mois	2015-03-03	L1	20	20	20	100	100
CAD 0592-1747	T6 mois	2015-03-03	L2	19	19	19	100	100
CAD 0592-1747	T6 mois	2015-03-03	R	20	20	20	100	100
SAT 0117-2103	T6 mois	2015-03-03	W1	21	21	21	100	100
SAT 0117-2103	T6 mois	2015-03-03	W2	19	19	19	100	100
SAT 0117-2103	T6 mois	2015-03-03	L1	17	17	17	100	100
SAT 0117-2103	T6 mois	2015-03-03	L2	19	19	19	100	100
SAT 0117-2103	T6 mois	2015-03-03	R	21	21	21	100	100
SAT 0459-3704	T6 mois	2015-03-03	W1	21	21	21	100	100
SAT 0459-3704	T6 mois	2015-03-03	W2	19	19	19	100	100
SAT 0459-3704	T6 mois	2015-03-03	L1	19	19	19	100	100
SAT 0459-3704	T6 mois	2015-03-03	L2	19	19	19	100	100
SAT 0459-3704	T6 mois	2015-03-03	R	19	19	19	100	100
control	T6 mois	2015-03-04	W1	21	0	0	0	0
control	T6 mois	2015-03-04	W2	20	0	0	0	0
control	T6 mois	2015-03-04	L1	21	0	0	0	0
control	T6 mois	2015-03-04	L2	20	0	0	0	0
control	T6 mois	2015-03-04	R	19	0	0	0	0
CAD 1330-3413	T6 mois	2015-03-04	W1	21	21	21	100	100
CAD 1330-3413	T6 mois	2015-03-04	W2	20	20	20	100	100
CAD 1330-3413	T6 mois	2015-03-04	L1	18	18	18	100	100
CAD 1330-3413	T6 mois	2015-03-04	L2	21	21	21	100	100
CAD 1330-3413	T6 mois	2015-03-04	R	18	18	18	100	100
ZOU 1473-2832	T6 mois	2015-03-04	W1	19	19	19	100	100
ZOU 1473-2832	T6 mois	2015-03-04	W2	21	21	21	100	100
ZOU 1473-2832	T6 mois	2015-03-04	L1	19	19	19	100	100
ZOU 1473-2832	T6 mois	2015-03-04	L2	20	20	20	100	100
ZOU 1473-2832	T6 mois	2015-03-04	R	20	20	20	100	100
CAD 0744-1995	T6 mois	2015-03-04	W1	20	20	20	100	100
CAD 0744-1995	T6 mois	2015-03-04	W2	18	18	18	100	100
CAD 0744-1995	T6 mois	2015-03-04	L1	20	20	20	100	100
CAD 0744-1995	T6 mois	2015-03-04	L2	21	21	21	100	100
CAD 0744-1995	T6 mois	2015-03-04	R	21	21	21	100	100
ZOU 1473-2871	T6 mois	2015-03-04	W1	19	19	19	100	100
ZOU 1473-2871	T6 mois	2015-03-04	W2	21	21	21	100	100
ZOU 1473-2871	T6 mois	2015-03-04	L1	20	20	20	100	100
ZOU 1473-2871	T6 mois	2015-03-04	L2	20	20	20	100	100
ZOU 1473-2871	T6 mois	2015-03-04	R	19	19	19	100	100
CAD 1908-2056	T6 mois	2015-03-04	W1	19	19	19	100	100
CAD 1908-2056	T6 mois	2015-03-04	W2	21	21	21	100	100
CAD 1908-2056	T6 mois	2015-03-04	L1	19	19	19	100	100
CAD 1908-2056	T6 mois	2015-03-04	L2	20	20	20	100	100
CAD 1908-2056	T6 mois	2015-03-04	R	19	19	19	100	100
control	T6 mois	2015-03-05	W1	20	0	0	0	0
control	T6 mois	2015-03-05	W2	20	0	0	0	0
control	T6 mois	2015-03-05	L1	20	0	0	0	0
control	T6 mois	2015-03-05	L2	19	0	0	0	0
control	T6 mois	2015-03-05	R	19	0	0	0	0
CAD 0787-0895	T6 mois	2015-03-05	W1	19	19	19	100	100
CAD 0787-0895	T6 mois	2015-03-05	W2	20	20	20	100	100
CAD 0787-0895	T6 mois	2015-03-05	L1	21	21	21	100	100
CAD 0787-0895	T6 mois	2015-03-05	L2	20	20	20	100	100
CAD 0787-0895	T6 mois	2015-03-05	R	21	21	21	100	100
CAD 0592-1787	T6 mois	2015-03-05	W1	20	20	20	100	100
CAD 0592-1787	T6 mois	2015-03-05	W2	21	21	21	100	100
CAD 0592-1787	T6 mois	2015-03-05	L1	19	19	19	100	100
CAD 0592-1787	T6 mois	2015-03-05	L2	20	20	20	100	100
CAD 0592-1787	T6 mois	2015-03-05	R	21	21	21	100	100
CAD 1041-2170	T6 mois	2015-03-05	W1	20	20	20	100	100
CAD 1041-2170	T6 mois	2015-03-05	W2	21	21	21	100	100
CAD 1041-2170	T6 mois	2015-03-05	L1	21	21	21	100	100
CAD 1041-2170	T6 mois	2015-03-05	L2	20	20	20	100	100
CAD 1041-2170	T6 mois	2015-03-05	R	21	21	21	100	100
SAT 0180-3050	T6 mois	2015-03-05	W1	20	20	20	100	100
SAT 0180-3050	T6 mois	2015-03-05	W2	20	20	20	100	100
SAT 0180-3050	T6 mois	2015-03-05	L1	21	21	21	100	100
SAT 0180-3050	T6 mois	2015-03-05	L2	20	20	20	100	100
SAT 0180-3050	T6 mois	2015-03-05	R	21	21	21	100	100
SAT 0304-1194	T6 mois	2015-03-05	W1	19	19	19	100	100
SAT 0304-1194	T6 mois	2015-03-05	W2	19	19	19	100	100
SAT 0304-1194	T6 mois	2015-03-05	L1	21	21	21	100	100
SAT 0304-1194	T6 mois	2015-03-05	L2	19	19	19	100	100
SAT 0304-1194	T6 mois	2015-03-05	R	19	19	19	100	100
control	T6 mois	2015-03-17	W1	20	0	0	0	0
control	T6 mois	2015-03-17	W2	21	0	0	0	0
control	T6 mois	2015-03-17	L1	20	0	0	0	0
control	T6 mois	2015-03-17	L2	19	0	0	0	0
control	T6 mois	2015-03-17	R	21	0	1	0	4.7619
ZOU 1473-2823	T6 mois	2015-03-17	W1	21	21	21	100	100
ZOU 1473-2823	T6 mois	2015-03-17	W2	20	20	20	100	100
ZOU 1473-2823	T6 mois	2015-03-17	L1	19	19	19	100	100
ZOU 1473-2823	T6 mois	2015-03-17	L2	21	21	21	100	100
ZOU 1473-2823	T6 mois	2015-03-17	R	20	20	20	100	100
ZOU 1355-3063	T6 mois	2015-03-17	W1	21	21	21	100	100
ZOU 1355-3063	T6 mois	2015-03-17	W2	19	19	19	100	100
ZOU 1355-3063	T6 mois	2015-03-17	L1	20	20	20	100	100
ZOU 1355-3063	T6 mois	2015-03-17	L2	21	21	21	100	100
ZOU 1355-3063	T6 mois	2015-03-17	R	20	20	20	100	100
CAD 0744-1958	T6 mois	2015-03-17	W1	21	21	21	100	100
CAD 0744-1958	T6 mois	2015-03-17	W2	21	21	21	100	100
CAD 0744-1958	T6 mois	2015-03-17	L1	20	20	20	100	100
CAD 0744-1958	T6 mois	2015-03-17	L2	19	19	19	100	100
CAD 0744-1958	T6 mois	2015-03-17	R	21	21	21	100	100
ZOU 1950-3947	T6 mois	2015-03-17	W1	19	19	19	100	100
ZOU 1950-3947	T6 mois	2015-03-17	W2	21	21	21	100	100
ZOU 1950-3947	T6 mois	2015-03-17	L1	21	21	21	100	100
ZOU 1950-3947	T6 mois	2015-03-17	L2	19	19	19	100	100
ZOU 1950-3947	T6 mois	2015-03-17	R	20	20	20	100	100
CAD 0597-1800	T6 mois	2015-03-17	W1	21	21	21	100	100
CAD 0597-1800	T6 mois	2015-03-17	W2	21	21	21	100	100
CAD 0597-1800	T6 mois	2015-03-17	L1	21	21	21	100	100
CAD 0597-1800	T6 mois	2015-03-17	L2	20	20	20	100	100
CAD 0597-1800	T6 mois	2015-03-17	R	19	19	19	100	100
control	T6 mois	2015-03-18	W1	20	0	0	0	0
control	T6 mois	2015-03-18	W2	19	0	0	0	0
control	T6 mois	2015-03-18	L1	20	0	0	0	0
control	T6 mois	2015-03-18	L2	20	0	0	0	0
control	T6 mois	2015-03-18	R	21	0	0	0	0
SAT 0180-3002	T6 mois	2015-03-18	W1	21	21	21	100	100
SAT 0180-3002	T6 mois	2015-03-18	W2	17	17	17	100	100
SAT 0180-3002	T6 mois	2015-03-18	L1	21	21	21	100	100
SAT 0180-3002	T6 mois	2015-03-18	L2	21	21	21	100	100
SAT 0180-3002	T6 mois	2015-03-18	R	20	20	20	100	100
SAT 0055-2430	T6 mois	2015-03-18	W1	21	21	21	100	100
SAT 0055-2430	T6 mois	2015-03-18	W2	19	19	19	100	100
SAT 0055-2430	T6 mois	2015-03-18	L1	21	21	21	100	100
SAT 0055-2430	T6 mois	2015-03-18	L2	19	19	19	100	100
SAT 0055-2430	T6 mois	2015-03-18	R	20	20	20	100	100
SAT 0117-2105	T6 mois	2015-03-18	W1	20	20	20	100	100
SAT 0117-2105	T6 mois	2015-03-18	W2	21	21	21	100	100
SAT 0117-2105	T6 mois	2015-03-18	L1	20	20	20	100	100
SAT 0117-2105	T6 mois	2015-03-18	L2	19	19	19	100	100
SAT 0117-2105	T6 mois	2015-03-18	R	19	19	19	100	100
SAT 0167-2804	T6 mois	2015-03-18	W1	20	20	20	100	100
SAT 0167-2804	T6 mois	2015-03-18	W2	21	21	21	100	100
SAT 0167-2804	T6 mois	2015-03-18	L1	19	19	19	100	100
SAT 0167-2804	T6 mois	2015-03-18	L2	19	19	19	100	100
SAT 0167-2804	T6 mois	2015-03-18	R	21	21	21	100	100
SAT 0228-1760	T6 mois	2015-03-18	W1	21	21	21	100	100
SAT 0228-1760	T6 mois	2015-03-18	W2	19	19	19	100	100
SAT 0228-1760	T6 mois	2015-03-18	L1	21	21	21	100	100
SAT 0228-1760	T6 mois	2015-03-18	L2	21	21	21	100	100
SAT 0228-1760	T6 mois	2015-03-18	R	21	21	21	100	100
Control	T6 mois	2015-03-19	W1	20	0	0	0	0
Control	T6 mois	2015-03-19	W2	19	0	0	0	0
Control	T6 mois	2015-03-19	L1	20	0	0	0	0
Control	T6 mois	2015-03-19	L2	18	0	0	0	0
Control	T6 mois	2015-03-19	R	21	0	0	0	0
ZOU 1295-3727	T6 mois	2015-03-19	W1	20	20	20	100	100
ZOU 1295-3727	T6 mois	2015-03-19	W2	20	20	20	100	100
ZOU 1295-3727	T6 mois	2015-03-19	L1	20	20	20	100	100
ZOU 1295-3727	T6 mois	2015-03-19	L2	19	19	19	100	100
ZOU 1295-3727	T6 mois	2015-03-19	R	21	21	21	100	100
ZOU 1414-0599	T6 mois	2015-03-19	W1	20	20	20	100	100
ZOU 1414-0599	T6 mois	2015-03-19	W2	20	20	20	100	100
ZOU 1414-0599	T6 mois	2015-03-19	L1	20	20	20	100	100
ZOU 1414-0599	T6 mois	2015-03-19	L2	20	20	20	100	100
ZOU 1414-0599	T6 mois	2015-03-19	R	19	19	19	100	100
ZOU 1355-3014	T6 mois	2015-03-19	W1	21	21	21	100	100
ZOU 1355-3014	T6 mois	2015-03-19	W2	20	20	20	100	100
ZOU 1355-3014	T6 mois	2015-03-19	L1	20	20	20	100	100
ZOU 1355-3014	T6 mois	2015-03-19	L2	20	20	20	100	100
ZOU 1355-3014	T6 mois	2015-03-19	R	21	21	21	100	100
ZOU 2042-2875	T6 mois	2015-03-19	W1	21	21	21	100	100
ZOU 2042-2875	T6 mois	2015-03-19	W2	20	20	20	100	100
ZOU 2042-2875	T6 mois	2015-03-19	L1	21	21	21	100	100
ZOU 2042-2875	T6 mois	2015-03-19	L2	20	20	20	100	100
ZOU 2042-2875	T6 mois	2015-03-19	R	19	19	19	100	100
CAD 1715-1553	T6 mois	2015-03-19	W1	21	21	21	100	100
CAD 1715-1553	T6 mois	2015-03-19	W2	19	19	19	100	100
CAD 1715-1553	T6 mois	2015-03-19	L1	20	20	20	100	100
CAD 1715-1553	T6 mois	2015-03-19	L2	20	20	20	100	100
CAD 1715-1553	T6 mois	2015-03-19	R	19	19	19	100	100
Control	T6 mois	2015-03-24	W1	20	0	0	0	0
Control	T6 mois	2015-03-24	W2	20	0	0	0	0
Control	T6 mois	2015-03-24	L1	21	0	0	0	0
Control	T6 mois	2015-03-24	L2	19	0	0	0	0
Control	T6 mois	2015-03-24	R	20	0	0	0	0
ZOU 2042-2805	T6 mois	2015-03-24	W1	19	19	19	100	100
ZOU 2042-2805	T6 mois	2015-03-24	W2	21	21	21	100	100
ZOU 2042-2805	T6 mois	2015-03-24	L1	19	19	19	100	100
ZOU 2042-2805	T6 mois	2015-03-24	L2	19	19	19	100	100
ZOU 2042-2805	T6 mois	2015-03-24	R	21	21	21	100	100
CAD 0835-0992	T6 mois	2015-03-24	W1	21	21	21	100	100
CAD 0835-0992	T6 mois	2015-03-24	W2	21	21	21	100	100
CAD 0835-0992	T6 mois	2015-03-24	L1	21	21	21	100	100
CAD 0835-0992	T6 mois	2015-03-24	L2	19	19	19	100	100
CAD 0835-0992	T6 mois	2015-03-24	R	19	19	19	100	100
ZOU 1424-0630	T6 mois	2015-03-24	W1	20	20	20	100	100
ZOU 1424-0630	T6 mois	2015-03-24	W2	19	19	19	100	100
ZOU 1424-0630	T6 mois	2015-03-24	L1	20	20	20	100	100
ZOU 1424-0630	T6 mois	2015-03-24	L2	21	21	21	100	100
ZOU 1424-0630	T6 mois	2015-03-24	R	19	19	19	100	100
ZOU 1103-0362	T6 mois	2015-03-24	W1	20	20	20	100	100
ZOU 1103-0362	T6 mois	2015-03-24	W2	19	19	19	100	100
ZOU 1103-0362	T6 mois	2015-03-24	L1	21	21	21	100	100
ZOU 1103-0362	T6 mois	2015-03-24	L2	20	20	20	100	100
ZOU 1103-0362	T6 mois	2015-03-24	R	20	20	20	100	100
CAD 0835-0983	T6 mois	2015-03-24	W1	19	19	19	100	100
CAD 0835-0983	T6 mois	2015-03-24	W2	21	21	21	100	100
CAD 0835-0983	T6 mois	2015-03-24	L1	20	20	20	100	100
CAD 0835-0983	T6 mois	2015-03-24	L2	21	21	21	100	100
CAD 0835-0983	T6 mois	2015-03-24	R	20	20	20	100	100
Control	T6 mois	2015-03-25	W1	20	0	0	0	0
Control	T6 mois	2015-03-25	W2	20	0	0	0	0
Control	T6 mois	2015-03-25	L1	20	0	0	0	0
Control	T6 mois	2015-03-25	L2	20	0	0	0	0
Control	T6 mois	2015-03-25	R	20	0	1	0	5
CAD 1330-3432	T6 mois	2015-03-25	W1	21	21	21	100	100
CAD 1330-3432	T6 mois	2015-03-25	W2	20	20	20	100	100
CAD 1330-3432	T6 mois	2015-03-25	L1	21	21	21	100	100
CAD 1330-3432	T6 mois	2015-03-25	L2	20	20	20	100	100
CAD 1330-3432	T6 mois	2015-03-25	R	19	19	19	100	100
ZOU 1103-0352	T6 mois	2015-03-25	W1	20	20	20	100	100
ZOU 1103-0352	T6 mois	2015-03-25	W2	20	20	20	100	100
ZOU 1103-0352	T6 mois	2015-03-25	L1	20	20	20	100	100
ZOU 1103-0352	T6 mois	2015-03-25	L2	20	20	20	100	100
ZOU 1103-0352	T6 mois	2015-03-25	R	20	20	20	100	100
CAD 0904-2070	T6 mois	2015-03-25	W1	20	20	20	100	100
CAD 0904-2070	T6 mois	2015-03-25	W2	18	18	18	100	100
CAD 0904-2070	T6 mois	2015-03-25	L1	21	21	21	100	100
CAD 0904-2070	T6 mois	2015-03-25	L2	20	20	20	100	100
CAD 0904-2070	T6 mois	2015-03-25	R	21	21	21	100	100
CAD 1715-1568	T6 mois	2015-03-25	W1	19	19	19	100	100
CAD 1715-1568	T6 mois	2015-03-25	W2	20	20	20	100	100
CAD 1715-1568	T6 mois	2015-03-25	L1	20	20	20	100	100
CAD 1715-1568	T6 mois	2015-03-25	L2	21	21	21	100	100
CAD 1715-1568	T6 mois	2015-03-25	R	20	20	20	100	100
ZOU 1295-3676	T6 mois	2015-03-25	W1	19	19	19	100	100
ZOU 1295-3676	T6 mois	2015-03-25	W2	21	21	21	100	100
ZOU 1295-3676	T6 mois	2015-03-25	L1	19	19	19	100	100
ZOU 1295-3676	T6 mois	2015-03-25	L2	19	19	19	100	100
ZOU 1295-3676	T6 mois	2015-03-25	R	21	21	21	100	100
Control	T6 mois	2015-03-27	W1	20	0	0	0	0
Control	T6 mois	2015-03-27	W2	20	0	0	0	0
Control	T6 mois	2015-03-27	L1	20	0	0	0	0
Control	T6 mois	2015-03-27	L2	20	0	0	0	0
Control	T6 mois	2015-03-27	R	20	0	0	0	0
CAD 0669-0808	T6 mois	2015-03-27	W1	21	21	21	100	100
CAD 0669-0808	T6 mois	2015-03-27	W2	20	20	20	100	100
CAD 0669-0808	T6 mois	2015-03-27	L1	20	20	20	100	100
CAD 0669-0808	T6 mois	2015-03-27	L2	19	19	19	100	100
CAD 0669-0808	T6 mois	2015-03-27	R	21	21	21	100	100
CAD 0722-2649	T6 mois	2015-03-27	W1	20	20	20	100	100
CAD 0722-2649	T6 mois	2015-03-27	W2	19	19	19	100	100
CAD 0722-2649	T6 mois	2015-03-27	L1	21	21	21	100	100
CAD 0722-2649	T6 mois	2015-03-27	L2	19	19	19	100	100
CAD 0722-2649	T6 mois	2015-03-27	R	21	21	21	100	100
CAD 0803-2513	T6 mois	2015-03-27	W1	21	21	21	100	100
CAD 0803-2513	T6 mois	2015-03-27	W2	20	20	20	100	100
CAD 0803-2513	T6 mois	2015-03-27	L1	21	21	21	100	100
CAD 0803-2513	T6 mois	2015-03-27	L2	19	19	19	100	100
CAD 0803-2513	T6 mois	2015-03-27	R	21	21	21	100	100
CAD 0803-2520	T6 mois	2015-03-27	W1	21	21	21	100	100
CAD 0803-2520	T6 mois	2015-03-27	W2	20	20	20	100	100
CAD 0803-2520	T6 mois	2015-03-27	L1	21	21	21	100	100
CAD 0803-2520	T6 mois	2015-03-27	L2	20	20	20	100	100
CAD 0803-2520	T6 mois	2015-03-27	R	21	21	21	100	100
CAD 1909-2143	T6 mois	2015-03-27	W1	19	19	19	100	100
CAD 1909-2143	T6 mois	2015-03-27	W2	17	17	17	100	100
CAD 1909-2143	T6 mois	2015-03-27	L1	20	20	20	100	100
CAD 1909-2143	T6 mois	2015-03-27	L2	21	21	21	100	100
CAD 1909-2143	T6 mois	2015-03-27	R	20	20	20	100	100
Control	T6 mois	2015-03-30	W1	20	0	0	0	0
Control	T6 mois	2015-03-30	W2	21	0	0	0	0
Control	T6 mois	2015-03-30	L1	19	0	0	0	0
Control	T6 mois	2015-03-30	L2	20	0	0	0	0
Control	T6 mois	2015-03-30	R	20	0	0	0	0
SAT 0460-3880	T6 mois	2015-03-30	W1	19	19	19	100	100
SAT 0460-3880	T6 mois	2015-03-30	W2	21	21	21	100	100
SAT 0460-3880	T6 mois	2015-03-30	L1	20	20	20	100	100
SAT 0460-3880	T6 mois	2015-03-30	L2	19	19	19	100	100
SAT 0460-3880	T6 mois	2015-03-30	R	21	21	21	100	100
SAT 0228-1826	T6 mois	2015-03-30	W1	19	19	19	100	100
SAT 0228-1826	T6 mois	2015-03-30	W2	21	21	21	100	100
SAT 0228-1826	T6 mois	2015-03-30	L1	17	17	17	100	100
SAT 0228-1826	T6 mois	2015-03-30	L2	20	20	20	100	100
SAT 0228-1826	T6 mois	2015-03-30	R	21	21	21	100	100
SAT 0520-1938	T6 mois	2015-03-30	W1	21	21	21	100	100
SAT 0520-1938	T6 mois	2015-03-30	W2	19	19	19	100	100
SAT 0520-1938	T6 mois	2015-03-30	L1	20	20	20	100	100
SAT 0520-1938	T6 mois	2015-03-30	L2	21	21	21	100	100
SAT 0520-1938	T6 mois	2015-03-30	R	20	20	20	100	100
SAT 0520-1954	T6 mois	2015-03-30	W1	20	20	20	100	100
SAT 0520-1954	T6 mois	2015-03-30	W2	18	18	18	100	100
SAT 0520-1954	T6 mois	2015-03-30	L1	20	20	20	100	100
SAT 0520-1954	T6 mois	2015-03-30	L2	21	21	21	100	100
SAT 0520-1954	T6 mois	2015-03-30	R	21	21	21	100	100
SAT 0117-2113	T6 mois	2015-03-30	W1	21	21	21	100	100
SAT 0117-2113	T6 mois	2015-03-30	W2	19	19	19	100	100
SAT 0117-2113	T6 mois	2015-03-30	L1	19	19	19	100	100
SAT 0117-2113	T6 mois	2015-03-30	L2	21	21	21	100	100
SAT 0117-2113	T6 mois	2015-03-30	R	19	19	19	100	100
Control	T6 mois	2015-04-01	W1	20	0	0	0	0
Control	T6 mois	2015-04-01	W2	20	0	0	0	0
Control	T6 mois	2015-04-01	L1	20	0	1	0	5
Control	T6 mois	2015-04-01	L2	20	0	0	0	0
Control	T6 mois	2015-04-01	R	19	0	0	0	0
SAT 0055-2430	T6 mois	2015-04-01	W1	21	21	21	100	100
SAT 0055-2430	T6 mois	2015-04-01	W2	19	19	19	100	100
SAT 0055-2430	T6 mois	2015-04-01	L1	19	19	19	100	100
SAT 0055-2430	T6 mois	2015-04-01	L2	21	21	21	100	100
SAT 0055-2430	T6 mois	2015-04-01	R	20	20	20	100	100
SAT 0055-2417	T6 mois	2015-04-01	W1	19	19	19	100	100
SAT 0055-2417	T6 mois	2015-04-01	W2	21	21	21	100	100
SAT 0055-2417	T6 mois	2015-04-01	L1	19	19	19	100	100
SAT 0055-2417	T6 mois	2015-04-01	L2	20	20	20	100	100
SAT 0055-2417	T6 mois	2015-04-01	R	21	21	21	100	100
SAT 0372-1155	T6 mois	2015-04-01	W1	19	19	19	100	100
SAT 0372-1155	T6 mois	2015-04-01	W2	19	19	19	100	100
SAT 0372-1155	T6 mois	2015-04-01	L1	20	20	20	100	100
SAT 0372-1155	T6 mois	2015-04-01	L2	21	21	21	100	100
SAT 0372-1155	T6 mois	2015-04-01	R	18	18	18	100	100
CAD 0835-1061	T6 mois	2015-04-01	W1	20	20	20	100	100
CAD 0835-1061	T6 mois	2015-04-01	W2	20	20	20	100	100
CAD 0835-1061	T6 mois	2015-04-01	L1	20	20	20	100	100
CAD 0835-1061	T6 mois	2015-04-01	L2	19	19	19	100	100
CAD 0835-1061	T6 mois	2015-04-01	R	20	20	20	100	100
SAT 0037-2381	T6 mois	2015-04-01	W1	20	20	20	100	100
SAT 0037-2381	T6 mois	2015-04-01	W2	20	20	20	100	100
SAT 0037-2381	T6 mois	2015-04-01	L1	19	19	19	100	100
SAT 0037-2381	T6 mois	2015-04-01	L2	21	21	21	100	100
SAT 0037-2381	T6 mois	2015-04-01	R	21	21	21	100	100
Control	T6 mois	2015-04-02	W1	20	0	0	0	0
Control	T6 mois	2015-04-02	W2	20	0	0	0	0
Control	T6 mois	2015-04-02	L1	21	0	1	0	4.7619
Control	T6 mois	2015-04-02	L2	20	0	0	0	0
Control	T6 mois	2015-04-02	R	19	0	0	0	0
CAD 0970-3248	T6 mois	2015-04-02	W1	20	20	20	100	100
CAD 0970-3248	T6 mois	2015-04-02	W2	21	21	21	100	100
CAD 0970-3248	T6 mois	2015-04-02	L1	20	20	20	100	100
CAD 0970-3248	T6 mois	2015-04-02	L2	21	21	21	100	100
CAD 0970-3248	T6 mois	2015-04-02	R	20	20	20	100	100
ZOU 1355-3000	T6 mois	2015-04-02	W1	20	20	20	100	100
ZOU 1355-3000	T6 mois	2015-04-02	W2	19	19	19	100	100
ZOU 1355-3000	T6 mois	2015-04-02	L1	21	21	21	100	100
ZOU 1355-3000	T6 mois	2015-04-02	L2	21	21	21	100	100
ZOU 1355-3000	T6 mois	2015-04-02	R	19	19	19	100	100
CAD 0709-1174	T6 mois	2015-04-02	W1	21	21	21	100	100
CAD 0709-1174	T6 mois	2015-04-02	W2	18	18	18	100	100
CAD 0709-1174	T6 mois	2015-04-02	L1	20	20	20	100	100
CAD 0709-1174	T6 mois	2015-04-02	L2	21	21	21	100	100
CAD 0709-1174	T6 mois	2015-04-02	R	20	20	20	100	100
ZOU 1152-3610	T6 mois	2015-04-02	W1	21	21	21	100	100
ZOU 1152-3610	T6 mois	2015-04-02	W2	21	21	21	100	100
ZOU 1152-3610	T6 mois	2015-04-02	L1	20	20	20	100	100
ZOU 1152-3610	T6 mois	2015-04-02	L2	21	21	21	100	100
ZOU 1152-3610	T6 mois	2015-04-02	R	20	20	20	100	100
SAT 0372-1207	T6 mois	2015-04-02	W1	21	21	21	100	100
SAT 0372-1207	T6 mois	2015-04-02	W2	21	21	21	100	100
SAT 0372-1207	T6 mois	2015-04-02	L1	19	19	19	100	100
SAT 0372-1207	T6 mois	2015-04-02	L2	20	20	20	100	100
SAT 0372-1207	T6 mois	2015-04-02	R	19	19	19	100	100
Control	T6 mois	2015-04-16	W1	20	0	0	0	0
Control	T6 mois	2015-04-16	W2	21	0	1	0	4.7619
Control	T6 mois	2015-04-16	L1	20	0	0	0	0
Control	T6 mois	2015-04-16	L2	20	0	1	0	5
Control	T6 mois	2015-04-16	R	21	0	0	0	0
CAD 0803-2566	T6 mois	2015-04-16	W1	22	22	22	100	100
CAD 0803-2566	T6 mois	2015-04-16	W2	21	21	21	100	100
CAD 0803-2566	T6 mois	2015-04-16	L1	20	20	20	100	100
CAD 0803-2566	T6 mois	2015-04-16	L2	20	20	20	100	100
CAD 0803-2566	T6 mois	2015-04-16	R	20	20	20	100	100
CAD 0722-2589	T6 mois	2015-04-16	W1	20	20	20	100	100
CAD 0722-2589	T6 mois	2015-04-16	W2	21	21	21	100	100
CAD 0722-2589	T6 mois	2015-04-16	L1	21	21	21	100	100
CAD 0722-2589	T6 mois	2015-04-16	L2	20	20	20	100	100
CAD 0722-2589	T6 mois	2015-04-16	R	22	22	22	100	100
CAD 0970-3270	T6 mois	2015-04-16	W1	20	20	20	100	100
CAD 0970-3270	T6 mois	2015-04-16	W2	21	21	21	100	100
CAD 0970-3270	T6 mois	2015-04-16	L1	21	21	21	100	100
CAD 0970-3270	T6 mois	2015-04-16	L2	20	20	20	100	100
CAD 0970-3270	T6 mois	2015-04-16	R	22	22	22	100	100
CAD 0803-2548	T6 mois	2015-04-16	W1	21	21	21	100	100
CAD 0803-2548	T6 mois	2015-04-16	W2	22	22	22	100	100
CAD 0803-2548	T6 mois	2015-04-16	L1	20	20	20	100	100
CAD 0803-2548	T6 mois	2015-04-16	L2	21	21	21	100	100
CAD 0803-2548	T6 mois	2015-04-16	R	21	21	21	100	100
CAD 0669-0756	T6 mois	2015-04-16	W1	21	21	21	100	100
CAD 0669-0756	T6 mois	2015-04-16	W2	21	21	21	100	100
CAD 0669-0756	T6 mois	2015-04-16	L1	20	20	20	100	100
CAD 0669-0756	T6 mois	2015-04-16	L2	20	20	20	100	100
CAD 0669-0756	T6 mois	2015-04-16	R	19	19	19	100	100
CAD 0803-2568	T6 mois	2015-04-16	W1	21	21	21	100	100
CAD 0803-2568	T6 mois	2015-04-16	W2	20	20	20	100	100
CAD 0803-2568	T6 mois	2015-04-16	L1	20	20	20	100	100
CAD 0803-2568	T6 mois	2015-04-16	L2	20	20	20	100	100
CAD 0803-2568	T6 mois	2015-04-16	R	21	21	21	100	100
CAD 0803-2559	T6 mois	2015-04-16	W1	21	21	21	100	100
CAD 0803-2559	T6 mois	2015-04-16	W2	23	23	23	100	100
CAD 0803-2559	T6 mois	2015-04-16	L1	19	19	19	100	100
CAD 0803-2559	T6 mois	2015-04-16	L2	19	19	19	100	100
CAD 0803-2559	T6 mois	2015-04-16	R	21	21	21	100	100
CAD 0721-0789	T6 mois	2015-04-16	W1	21	21	21	100	100
CAD 0721-0789	T6 mois	2015-04-16	W2	18	18	18	100	100
CAD 0721-0789	T6 mois	2015-04-16	L1	20	20	20	100	100
CAD 0721-0789	T6 mois	2015-04-16	L2	20	20	20	100	100
CAD 0721-0789	T6 mois	2015-04-16	R	19	19	19	100	100
CAD 1041-2168	T6 mois	2015-04-16	W1	21	21	21	100	100
CAD 1041-2168	T6 mois	2015-04-16	W2	20	20	20	100	100
CAD 1041-2168	T6 mois	2015-04-16	L1	21	21	21	100	100
CAD 1041-2168	T6 mois	2015-04-16	L2	20	20	20	100	100
CAD 1041-2168	T6 mois	2015-04-16	R	21	21	21	100	100
CAD 1909-2247	T6 mois	2015-04-16	W1	21	21	21	100	100
CAD 1909-2247	T6 mois	2015-04-16	W2	18	18	18	100	100
CAD 1909-2247	T6 mois	2015-04-16	L1	22	22	22	100	100
CAD 1909-2247	T6 mois	2015-04-16	L2	22	22	22	100	100
CAD 1909-2247	T6 mois	2015-04-16	R	19	19	19	100	100
CAD 0721-0830	T6 mois	2015-04-16	W1	19	19	19	100	100
CAD 0721-0830	T6 mois	2015-04-16	W2	21	21	21	100	100
CAD 0721-0830	T6 mois	2015-04-16	L1	19	19	19	100	100
CAD 0721-0830	T6 mois	2015-04-16	L2	21	21	21	100	100
CAD 0721-0830	T6 mois	2015-04-16	R	21	21	21	100	100
Control	T6 mois	2015-04-27	W1	20	0	0	0	0
Control	T6 mois	2015-04-27	W2	20	0	1	0	5
Control	T6 mois	2015-04-27	L1	19	0	0	0	0
Control	T6 mois	2015-04-27	L2	21	0	0	0	0
Control	T6 mois	2015-04-27	R	20	0	0	0	0
SAT 0307-1313	T6 mois	2015-04-27	W1	23	23	23	100	100
SAT 0307-1313	T6 mois	2015-04-27	W2	21	21	21	100	100
SAT 0307-1313	T6 mois	2015-04-27	L1	21	21	21	100	100
SAT 0307-1313	T6 mois	2015-04-27	L2	21	21	21	100	100
SAT 0307-1313	T6 mois	2015-04-27	R	20	20	20	100	100
ZOU 1117-3402	T6 mois	2015-04-27	W1	21	21	21	100	100
ZOU 1117-3402	T6 mois	2015-04-27	W2	20	20	20	100	100
ZOU 1117-3402	T6 mois	2015-04-27	L1	21	21	21	100	100
ZOU 1117-3402	T6 mois	2015-04-27	L2	21	21	21	100	100
ZOU 1117-3402	T6 mois	2015-04-27	R	21	21	21	100	100
ZOU 1290-2998	T6 mois	2015-04-27	W1	21	21	21	100	100
ZOU 1290-2998	T6 mois	2015-04-27	W2	19	19	19	100	100
ZOU 1290-2998	T6 mois	2015-04-27	L1	21	21	21	100	100
ZOU 1290-2998	T6 mois	2015-04-27	L2	22	22	22	100	100
ZOU 1290-2998	T6 mois	2015-04-27	R	21	21	21	100	100
SAT 0441-0649	T6 mois	2015-04-27	W1	21	21	21	100	100
SAT 0441-0649	T6 mois	2015-04-27	W2	21	21	21	100	100
SAT 0441-0649	T6 mois	2015-04-27	L1	20	20	20	100	100
SAT 0441-0649	T6 mois	2015-04-27	L2	21	21	21	100	100
SAT 0441-0649	T6 mois	2015-04-27	R	20	20	20	100	100
ZOU 1449-3363	T6 mois	2015-04-27	W1	21	21	21	100	100
ZOU 1449-3363	T6 mois	2015-04-27	W2	21	21	21	100	100
ZOU 1449-3363	T6 mois	2015-04-27	L1	22	22	22	100	100
ZOU 1449-3363	T6 mois	2015-04-27	L2	23	23	23	100	100
ZOU 1449-3363	T6 mois	2015-04-27	R	22	22	22	100	100
Control	T6 mois	2015-04-28	W1	20	0	0	0	0
Control	T6 mois	2015-04-28	W2	21	0	0	0	0
Control	T6 mois	2015-04-28	L1	20	0	0	0	0
Control	T6 mois	2015-04-28	L2	21	0	1	0	4.7619
Control	T6 mois	2015-04-28	R	20	0	0	0	0
ZOU 1449-3339	T6 mois	2015-04-28	W1	21	21	21	100	100
ZOU 1449-3339	T6 mois	2015-04-28	W2	20	20	20	100	100
ZOU 1449-3339	T6 mois	2015-04-28	L1	22	22	22	100	100
ZOU 1449-3339	T6 mois	2015-04-28	L2	25	25	25	100	100
ZOU 1449-3339	T6 mois	2015-04-28	R	23	23	23	100	100
ZOU 1240-1611	T6 mois	2015-04-28	W1	21	21	21	100	100
ZOU 1240-1611	T6 mois	2015-04-28	W2	21	21	21	100	100
ZOU 1240-1611	T6 mois	2015-04-28	L1	21	21	21	100	100
ZOU 1240-1611	T6 mois	2015-04-28	L2	24	24	24	100	100
ZOU 1240-1611	T6 mois	2015-04-28	R	22	22	22	100	100
ZOU 1650-2897	T6 mois	2015-04-28	W1	19	19	19	100	100
ZOU 1650-2897	T6 mois	2015-04-28	W2	22	22	22	100	100
ZOU 1650-2897	T6 mois	2015-04-28	L1	21	21	21	100	100
ZOU 1650-2897	T6 mois	2015-04-28	L2	22	22	22	100	100
ZOU 1650-2897	T6 mois	2015-04-28	R	22	22	22	100	100
SAT 0307-1352	T6 mois	2015-04-28	W1	21	21	21	100	100
SAT 0307-1352	T6 mois	2015-04-28	W2	21	21	21	100	100
SAT 0307-1352	T6 mois	2015-04-28	L1	23	23	23	100	100
SAT 0307-1352	T6 mois	2015-04-28	L2	21	21	21	100	100
SAT 0307-1352	T6 mois	2015-04-28	R	22	22	22	100	100
ZOU 1290-2930	T6 mois	2015-04-28	W1	19	19	19	100	100
ZOU 1290-2930	T6 mois	2015-04-28	W2	20	20	20	100	100
ZOU 1290-2930	T6 mois	2015-04-28	L1	21	21	21	100	100
ZOU 1290-2930	T6 mois	2015-04-28	L2	19	19	19	100	100
ZOU 1290-2930	T6 mois	2015-04-28	R	21	21	21	100	100
ZOU 1291-3919	T6 mois	2015-04-28	W1	20	20	20	100	100
ZOU 1291-3919	T6 mois	2015-04-28	W2	19	19	19	100	100
ZOU 1291-3919	T6 mois	2015-04-28	L1	21	21	21	100	100
ZOU 1291-3919	T6 mois	2015-04-28	L2	19	19	19	100	100
ZOU 1291-3919	T6 mois	2015-04-28	R	20	20	20	100	100
ZOU 1980-1700	T6 mois	2015-04-28	W1	19	19	19	100	100
ZOU 1980-1700	T6 mois	2015-04-28	W2	20	20	20	100	100
ZOU 1980-1700	T6 mois	2015-04-28	L1	20	20	20	100	100
ZOU 1980-1700	T6 mois	2015-04-28	L2	18	18	18	100	100
ZOU 1980-1700	T6 mois	2015-04-28	R	18	18	18	100	100
Control	T6 mois	2015-04-29	W1	21	0	0	0	0
Control	T6 mois	2015-04-29	W2	20	0	0	0	0
Control	T6 mois	2015-04-29	L1	19	0	0	0	0
Control	T6 mois	2015-04-29	L2	19	0	0	0	0
Control	T6 mois	2015-04-29	R	18	0	0	0	0
ZOU 1240-1530	T6 mois	2015-04-29	W1	21	21	21	100	100
ZOU 1240-1530	T6 mois	2015-04-29	W2	22	22	22	100	100
ZOU 1240-1530	T6 mois	2015-04-29	L1	21	21	21	100	100
ZOU 1240-1530	T6 mois	2015-04-29	L2	22	22	22	100	100
ZOU 1240-1530	T6 mois	2015-04-29	R	21	21	21	100	100
ZOU 1240-1626	T6 mois	2015-04-29	W1	21	21	21	100	100
ZOU 1240-1626	T6 mois	2015-04-29	W2	21	21	21	100	100
ZOU 1240-1626	T6 mois	2015-04-29	L1	21	21	21	100	100
ZOU 1240-1626	T6 mois	2015-04-29	L2	18	18	18	100	100
ZOU 1240-1626	T6 mois	2015-04-29	R	18	18	18	100	100
SAT 0110-3194	T6 mois	2015-04-29	W1	19	19	19	100	100
SAT 0110-3194	T6 mois	2015-04-29	W2	19	19	19	100	100
SAT 0110-3194	T6 mois	2015-04-29	L1	21	21	21	100	100
SAT 0110-3194	T6 mois	2015-04-29	L2	19	19	19	100	100
SAT 0110-3194	T6 mois	2015-04-29	R	19	19	19	100	100
SAT 0052-2526	T6 mois	2015-04-29	W1	19	19	19	100	100
SAT 0052-2526	T6 mois	2015-04-29	W2	21	21	21	100	100
SAT 0052-2526	T6 mois	2015-04-29	L1	19	19	19	100	100
SAT 0052-2526	T6 mois	2015-04-29	L2	19	19	19	100	100
SAT 0052-2526	T6 mois	2015-04-29	R	19	19	19	100	100
SAT 0026-1884	T6 mois	2015-04-29	W1	20	20	20	100	100
SAT 0026-1884	T6 mois	2015-04-29	W2	19	19	19	100	100
SAT 0026-1884	T6 mois	2015-04-29	L1	18	18	18	100	100
SAT 0026-1884	T6 mois	2015-04-29	L2	19	19	19	100	100
SAT 0026-1884	T6 mois	2015-04-29	R	22	22	22	100	100
Control	T6 mois	2015-05-04	W1	19	0	0	0	0
Control	T6 mois	2015-05-04	W2	20	0	1	0	5
Control	T6 mois	2015-05-04	L1	19	0	0	0	0
Control	T6 mois	2015-05-04	L2	18	0	0	0	0
Control	T6 mois	2015-05-04	R	19	0	1	0	5.26316
SAT 0549-2172	T6 mois	2015-05-04	W1	21	21	21	100	100
SAT 0549-2172	T6 mois	2015-05-04	W2	19	19	19	100	100
SAT 0549-2172	T6 mois	2015-05-04	L1	21	21	21	100	100
SAT 0549-2172	T6 mois	2015-05-04	L2	21	21	21	100	100
SAT 0549-2172	T6 mois	2015-05-04	R	22	22	22	100	100
SAT 0110-3214	T6 mois	2015-05-04	W1	21	21	21	100	100
SAT 0110-3214	T6 mois	2015-05-04	W2	20	20	20	100	100
SAT 0110-3214	T6 mois	2015-05-04	L1	19	19	19	100	100
SAT 0110-3214	T6 mois	2015-05-04	L2	21	21	21	100	100
SAT 0110-3214	T6 mois	2015-05-04	R	17	17	17	100	100
SAT 0229-1251	T6 mois	2015-05-04	W1	20	20	20	100	100
SAT 0229-1251	T6 mois	2015-05-04	W2	19	19	19	100	100
SAT 0229-1251	T6 mois	2015-05-04	L1	21	21	21	100	100
SAT 0229-1251	T6 mois	2015-05-04	L2	19	19	19	100	100
SAT 0229-1251	T6 mois	2015-05-04	R	22	22	22	100	100
SAT 0026-1903	T6 mois	2015-05-04	W1	17	17	17	100	100
SAT 0026-1903	T6 mois	2015-05-04	W2	22	22	22	100	100
SAT 0026-1903	T6 mois	2015-05-04	L1	21	21	21	100	100
SAT 0026-1903	T6 mois	2015-05-04	L2	19	19	19	100	100
SAT 0026-1903	T6 mois	2015-05-04	R	19	19	19	100	100
SAT 0441-0661	T6 mois	2015-05-04	W1	20	20	20	100	100
SAT 0441-0661	T6 mois	2015-05-04	W2	18	18	18	100	100
SAT 0441-0661	T6 mois	2015-05-04	L1	21	21	21	100	100
SAT 0441-0661	T6 mois	2015-05-04	L2	21	21	21	100	100
SAT 0441-0661	T6 mois	2015-05-04	R	19	19	19	100	100
Control	T6 mois	2015-05-06	W1	20	0	0	0	0
Control	T6 mois	2015-05-06	W2	19	0	0	0	0
Control	T6 mois	2015-05-06	L1	19	0	0	0	0
Control	T6 mois	2015-05-06	L2	20	0	0	0	0
Control	T6 mois	2015-05-06	R	18	0	0	0	0
SAT 0454-2964	T6 mois	2015-05-06	W1	20	20	20	100	100
SAT 0454-2964	T6 mois	2015-05-06	W2	19	19	19	100	100
SAT 0454-2964	T6 mois	2015-05-06	L1	21	21	21	100	100
SAT 0454-2964	T6 mois	2015-05-06	L2	20	20	20	100	100
SAT 0454-2964	T6 mois	2015-05-06	R	18	18	18	100	100
SAT 0441-0677	T6 mois	2015-05-06	W1	21	21	21	100	100
SAT 0441-0677	T6 mois	2015-05-06	W2	20	20	20	100	100
SAT 0441-0677	T6 mois	2015-05-06	L1	20	20	20	100	100
SAT 0441-0677	T6 mois	2015-05-06	L2	21	21	21	100	100
SAT 0441-0677	T6 mois	2015-05-06	R	20	20	20	100	100
ZOU 1117-3342	T6 mois	2015-05-06	W1	20	20	20	100	100
ZOU 1117-3342	T6 mois	2015-05-06	W2	20	20	20	100	100
ZOU 1117-3342	T6 mois	2015-05-06	L1	20	20	20	100	100
ZOU 1117-3342	T6 mois	2015-05-06	L2	21	21	21	100	100
ZOU 1117-3342	T6 mois	2015-05-06	R	20	20	20	100	100
ZOU 1449-3353	T6 mois	2015-05-06	W1	19	19	19	100	100
ZOU 1449-3353	T6 mois	2015-05-06	W2	20	20	20	100	100
ZOU 1449-3353	T6 mois	2015-05-06	L1	22	22	22	100	100
ZOU 1449-3353	T6 mois	2015-05-06	L2	19	19	19	100	100
ZOU 1449-3353	T6 mois	2015-05-06	R	18	18	18	100	100
Control	T6 mois	2015-05-12	W1	20	0	1	0	5
Control	T6 mois	2015-05-12	W2	19	0	0	0	0
Control	T6 mois	2015-05-12	L1	20	0	0	0	0
Control	T6 mois	2015-05-12	L2	18	0	0	0	0
Control	T6 mois	2015-05-12	R	18	0	0	0	0
SAT 0229-1184	T6 mois	2015-05-12	W1	21	21	21	100	100
SAT 0229-1184	T6 mois	2015-05-12	W2	19	19	19	100	100
SAT 0229-1184	T6 mois	2015-05-12	L1	21	21	21	100	100
SAT 0229-1184	T6 mois	2015-05-12	L2	20	20	20	100	100
SAT 0229-1184	T6 mois	2015-05-12	R	20	20	20	100	100
ZOU 1315-3192	T6 mois	2015-05-12	W1	19	19	19	100	100
ZOU 1315-3192	T6 mois	2015-05-12	W2	18	18	18	100	100
ZOU 1315-3192	T6 mois	2015-05-12	L1	20	20	20	100	100
ZOU 1315-3192	T6 mois	2015-05-12	L2	20	20	20	100	100
ZOU 1315-3192	T6 mois	2015-05-12	R	19	19	19	100	100
SAT 0454-2967	T6 mois	2015-05-12	W1	21	21	21	100	100
SAT 0454-2967	T6 mois	2015-05-12	W2	20	20	20	100	100
SAT 0454-2967	T6 mois	2015-05-12	L1	21	21	21	100	100
SAT 0454-2967	T6 mois	2015-05-12	L2	21	21	21	100	100
SAT 0454-2967	T6 mois	2015-05-12	R	21	21	21	100	100
SAT 0026-1920	T6 mois	2015-05-12	W1	19	19	19	100	100
SAT 0026-1920	T6 mois	2015-05-12	W2	21	21	21	100	100
SAT 0026-1920	T6 mois	2015-05-12	L1	21	21	21	100	100
SAT 0026-1920	T6 mois	2015-05-12	L2	21	21	21	100	100
SAT 0026-1920	T6 mois	2015-05-12	R	20	20	20	100	100
Control	T6 mois	2015-05-13	W1	20	0	0	0	0
Control	T6 mois	2015-05-13	W2	19	0	0	0	0
Control	T6 mois	2015-05-13	L1	20	0	0	0	0
Control	T6 mois	2015-05-13	L2	20	0	1	0	5
Control	T6 mois	2015-05-13	R	18	0	0	0	0
SAT 0548-2116	T6 mois	2015-05-13	W1	21	21	21	100	100
SAT 0548-2116	T6 mois	2015-05-13	W2	19	19	19	100	100
SAT 0548-2116	T6 mois	2015-05-13	L1	19	19	19	100	100
SAT 0548-2116	T6 mois	2015-05-13	L2	20	20	20	100	100
SAT 0548-2116	T6 mois	2015-05-13	R	19	19	19	100	100
SAT 0546-2482	T6 mois	2015-05-13	W1	20	20	20	100	100
SAT 0546-2482	T6 mois	2015-05-13	W2	18	18	18	100	100
SAT 0546-2482	T6 mois	2015-05-13	L1	21	21	21	100	100
SAT 0546-2482	T6 mois	2015-05-13	L2	19	19	19	100	100
SAT 0546-2482	T6 mois	2015-05-13	R	19	19	19	100	100
ZOU 1315-3143	T6 mois	2015-05-13	W1	19	19	19	100	100
ZOU 1315-3143	T6 mois	2015-05-13	W2	19	19	19	100	100
ZOU 1315-3143	T6 mois	2015-05-13	L1	21	21	21	100	100
ZOU 1315-3143	T6 mois	2015-05-13	L2	19	19	19	100	100
ZOU 1315-3143	T6 mois	2015-05-13	R	20	20	20	100	100
SAT 0110-3242	T6 mois	2015-05-13	W1	19	19	19	100	100
SAT 0110-3242	T6 mois	2015-05-13	W2	21	21	21	100	100
SAT 0110-3242	T6 mois	2015-05-13	L1	19	19	19	100	100
SAT 0110-3242	T6 mois	2015-05-13	L2	19	19	19	100	100
SAT 0110-3242	T6 mois	2015-05-13	R	18	18	18	100	100
ZOU 1315-3197	T6 mois	2015-05-13	W1	21	21	21	100	100
ZOU 1315-3197	T6 mois	2015-05-13	W2	20	20	20	100	100
ZOU 1315-3197	T6 mois	2015-05-13	L1	20	20	20	100	100
ZOU 1315-3197	T6 mois	2015-05-13	L2	19	19	19	100	100
ZOU 1315-3197	T6 mois	2015-05-13	R	21	21	21	100	100
Control	T12 mois	2015-08-25	W1	20	0	0	0	0
Control	T12 mois	2015-08-25	W2	19	0	0	0	0
Control	T12 mois	2015-08-25	L1	19	0	0	0	0
Control	T12 mois	2015-08-25	L2	21	0	0	0	0
Control	T12 mois	2015-08-25	R	20	0	0	0	0
ZOU 1182-3383	T12 mois	2015-08-25	W1	20	20	20	100	100
ZOU 1182-3383	T12 mois	2015-08-25	W2	20	20	20	100	100
ZOU 1182-3383	T12 mois	2015-08-25	L1	18	18	18	100	100
ZOU 1182-3383	T12 mois	2015-08-25	L2	19	19	19	100	100
ZOU 1182-3383	T12 mois	2015-08-25	R	17	17	17	100	100
CAD 2008-2327	T12 mois	2015-08-25	W1	19	19	19	100	100
CAD 2008-2327	T12 mois	2015-08-25	W2	19	19	19	100	100
CAD 2008-2327	T12 mois	2015-08-25	L1	17	17	17	100	100
CAD 2008-2327	T12 mois	2015-08-25	L2	19	19	19	100	100
CAD 2008-2327	T12 mois	2015-08-25	R	19	19	19	100	100
ZOU 1293-3448	T12 mois	2015-08-25	W1	20	20	20	100	100
ZOU 1293-3448	T12 mois	2015-08-25	W2	19	19	19	100	100
ZOU 1293-3448	T12 mois	2015-08-25	L1	18	18	18	100	100
ZOU 1293-3448	T12 mois	2015-08-25	L2	19	19	19	100	100
ZOU 1293-3448	T12 mois	2015-08-25	R	18	18	18	100	100
CAD 0791-0906	T12 mois	2015-08-25	W1	19	19	19	100	100
CAD 0791-0906	T12 mois	2015-08-25	W2	19	19	19	100	100
CAD 0791-0906	T12 mois	2015-08-25	L1	18	18	18	100	100
CAD 0791-0906	T12 mois	2015-08-25	L2	19	19	19	100	100
CAD 0791-0906	T12 mois	2015-08-25	R	20	20	20	100	100
ZOU 1345-3127	T12 mois	2015-08-25	W1	19	19	19	100	100
ZOU 1345-3127	T12 mois	2015-08-25	W2	19	19	19	100	100
ZOU 1345-3127	T12 mois	2015-08-25	L1	17	17	17	100	100
ZOU 1345-3127	T12 mois	2015-08-25	L2	19	19	19	100	100
ZOU 1345-3127	T12 mois	2015-08-25	R	19	19	19	100	100
ZOU 1189-2956	T12 mois	2015-08-25	W1	20	20	20	100	100
ZOU 1189-2956	T12 mois	2015-08-25	W2	17	17	17	100	100
ZOU 1189-2956	T12 mois	2015-08-25	L1	17	17	17	100	100
ZOU 1189-2956	T12 mois	2015-08-25	L2	17	17	17	100	100
ZOU 1189-2956	T12 mois	2015-08-25	R	19	19	19	100	100
Control	T12 mois	2015-08-27	W1	19	0	0	0	0
Control	T12 mois	2015-08-27	W2	20	0	0	0	0
Control	T12 mois	2015-08-27	L1	20	0	0	0	0
Control	T12 mois	2015-08-27	L2	18	0	0	0	0
Control	T12 mois	2015-08-27	R	17	0	0	0	0
ZOU 1114-1256	T12 mois	2015-08-27	W1	21	21	21	100	100
ZOU 1114-1256	T12 mois	2015-08-27	W2	19	19	19	100	100
ZOU 1114-1256	T12 mois	2015-08-27	L1	21	21	21	100	100
ZOU 1114-1256	T12 mois	2015-08-27	L2	21	21	21	100	100
ZOU 1114-1256	T12 mois	2015-08-27	R	19	19	19	100	100
ZOU 1333-0635	T12 mois	2015-08-27	W1	20	20	20	100	100
ZOU 1333-0635	T12 mois	2015-08-27	W2	22	22	22	100	100
ZOU 1333-0635	T12 mois	2015-08-27	L1	23	23	23	100	100
ZOU 1333-0635	T12 mois	2015-08-27	L2	22	22	22	100	100
ZOU 1333-0635	T12 mois	2015-08-27	R	20	20	20	100	100
ZOU 1615-3620	T12 mois	2015-08-27	W1	19	19	19	100	100
ZOU 1615-3620	T12 mois	2015-08-27	W2	20	20	20	100	100
ZOU 1615-3620	T12 mois	2015-08-27	L1	19	19	19	100	100
ZOU 1615-3620	T12 mois	2015-08-27	L2	19	19	19	100	100
ZOU 1615-3620	T12 mois	2015-08-27	R	18	18	18	100	100
ZOU 1475-3475	T12 mois	2015-08-27	W1	19	19	19	100	100
ZOU 1475-3475	T12 mois	2015-08-27	W2	20	20	20	100	100
ZOU 1475-3475	T12 mois	2015-08-27	L1	19	19	19	100	100
ZOU 1475-3475	T12 mois	2015-08-27	L2	18	18	18	100	100
ZOU 1475-3475	T12 mois	2015-08-27	R	19	19	19	100	100
Control	T12 mois	2015-09-16	W1	20	0	0	0	0
Control	T12 mois	2015-09-16	W2	21	0	1	0	4.7619
Control	T12 mois	2015-09-16	L1	19	0	0	0	0
Control	T12 mois	2015-09-16	L2	18	0	0	0	0
Control	T12 mois	2015-09-16	R	19	0	0	0	0
ZOU 1359-2989	T12 mois	2015-09-16	W1	21	21	20	100	95.2381
ZOU 1359-2989	T12 mois	2015-09-16	W2	20	20	19	100	95
ZOU 1359-2989	T12 mois	2015-09-16	L1	19	19	19	100	100
ZOU 1359-2989	T12 mois	2015-09-16	L2	19	19	19	100	100
ZOU 1359-2989	T12 mois	2015-09-16	R	20	20	19	100	95
ZOU 1222-3994	T12 mois	2015-09-16	W1	19	19	16	100	84.2105
ZOU 1222-3994	T12 mois	2015-09-16	W2	20	20	18	100	90
ZOU 1222-3994	T12 mois	2015-09-16	L1	20	19	17	95	85
ZOU 1222-3994	T12 mois	2015-09-16	L2	20	19	18	95	90
ZOU 1222-3994	T12 mois	2015-09-16	R	19	19	18	100	94.7368
ZOU 1633-3847	T12 mois	2015-09-16	W1	18	18	16	100	88.8889
ZOU 1633-3847	T12 mois	2015-09-16	W2	20	20	19	100	95
ZOU 1633-3847	T12 mois	2015-09-16	L1	19	19	19	100	100
ZOU 1633-3847	T12 mois	2015-09-16	L2	20	19	18	95	90
ZOU 1633-3847	T12 mois	2015-09-16	R	20	20	19	100	95
ZOU 1968-3064	T12 mois	2015-09-16	W1	17	17	17	100	100
ZOU 1968-3064	T12 mois	2015-09-16	W2	21	21	18	100	85.7143
ZOU 1968-3064	T12 mois	2015-09-16	L1	21	21	20	100	95.2381
ZOU 1968-3064	T12 mois	2015-09-16	L2	19	19	19	100	100
ZOU 1968-3064	T12 mois	2015-09-16	R	18	18	18	100	100
SAT 0464-0991	T12 mois	2015-09-16	W1	20	20	20	100	100
SAT 0464-0991	T12 mois	2015-09-16	W2	17	17	17	100	100
SAT 0464-0991	T12 mois	2015-09-16	L1	19	19	19	100	100
SAT 0464-0991	T12 mois	2015-09-16	L2	19	19	19	100	100
SAT 0464-0991	T12 mois	2015-09-16	R	19	19	19	100	100
SAT 0503-1963	T12 mois	2015-09-16	W1	19	19	19	100	100
SAT 0503-1963	T12 mois	2015-09-16	W2	19	19	19	100	100
SAT 0503-1963	T12 mois	2015-09-16	L1	19	19	19	100	100
SAT 0503-1963	T12 mois	2015-09-16	L2	20	20	20	100	100
SAT 0503-1963	T12 mois	2015-09-16	R	18	18	18	100	100
Control	T12 mois	2015-09-17	W1	19	0	0	0	0
Control	T12 mois	2015-09-17	W2	20	0	0	0	0
Control	T12 mois	2015-09-17	L1	18	0	0	0	0
Control	T12 mois	2015-09-17	L2	19	0	0	0	0
Control	T12 mois	2015-09-17	R	21	0	0	0	0
CAD 1000-2714	T12 mois	2015-09-17	W1	20	20	19	100	95
CAD 1000-2714	T12 mois	2015-09-17	W2	17	17	17	100	100
CAD 1000-2714	T12 mois	2015-09-17	L1	20	20	19	100	95
CAD 1000-2714	T12 mois	2015-09-17	L2	19	19	19	100	100
CAD 1000-2714	T12 mois	2015-09-17	R	19	19	18	100	94.7368
CAD 1302-3389	T12 mois	2015-09-17	W1	20	20	18	100	90
CAD 1302-3389	T12 mois	2015-09-17	W2	19	19	18	100	94.7368
CAD 1302-3389	T12 mois	2015-09-17	L1	20	20	19	100	95
CAD 1302-3389	T12 mois	2015-09-17	L2	19	19	19	100	100
CAD 1302-3389	T12 mois	2015-09-17	R	21	21	21	100	100
SAT 0132-2125	T12 mois	2015-09-17	W1	19	19	19	100	100
SAT 0132-2125	T12 mois	2015-09-17	W2	19	19	19	100	100
SAT 0132-2125	T12 mois	2015-09-17	L1	17	17	17	100	100
SAT 0132-2125	T12 mois	2015-09-17	L2	19	19	19	100	100
SAT 0132-2125	T12 mois	2015-09-17	R	19	19	19	100	100
CAD 0653-1503	T12 mois	2015-09-17	W1	19	19	19	100	100
CAD 0653-1504	T12 mois	2015-09-17	W2	18	18	18	100	100
CAD 0653-1505	T12 mois	2015-09-17	L1	20	20	20	100	100
CAD 0653-1506	T12 mois	2015-09-17	L2	19	19	19	100	100
CAD 0653-1507	T12 mois	2015-09-17	R	19	19	19	100	100
Control	T12 mois	2015-09-21	W1	20	0	0	0	0
Control	T12 mois	2015-09-21	W2	19	0	0	0	0
Control	T12 mois	2015-09-21	L1	20	0	0	0	0
Control	T12 mois	2015-09-21	L2	20	0	0	0	0
Control	T12 mois	2015-09-21	R	18	0	0	0	0
ZOU 1476-3840	T12 mois	2015-09-21	W1	19	19	18	100	94.7368
ZOU 1476-3840	T12 mois	2015-09-21	W2	19	19	19	100	100
ZOU 1476-3840	T12 mois	2015-09-21	L1	21	21	21	100	100
ZOU 1476-3840	T12 mois	2015-09-21	L2	19	19	19	100	100
ZOU 1476-3840	T12 mois	2015-09-21	R	18	18	18	100	100
ZOU 1296-3699	T12 mois	2015-09-21	W1	18	18	18	100	100
ZOU 1296-3699	T12 mois	2015-09-21	W2	20	20	20	100	100
ZOU 1296-3699	T12 mois	2015-09-21	L1	20	20	20	100	100
ZOU 1296-3699	T12 mois	2015-09-21	L2	19	19	19	100	100
ZOU 1296-3699	T12 mois	2015-09-21	R	19	19	19	100	100
SAT 0464-0942	T12 mois	2015-09-21	W1	19	19	19	100	100
SAT 0464-0942	T12 mois	2015-09-21	W2	21	21	21	100	100
SAT 0464-0942	T12 mois	2015-09-21	L1	18	18	18	100	100
SAT 0464-0942	T12 mois	2015-09-21	L2	19	19	19	100	100
SAT 0464-0942	T12 mois	2015-09-21	R	17	17	17	100	100
ZOU 1387-1314	T12 mois	2015-09-21	W1	20	20	20	100	100
ZOU 1387-1314	T12 mois	2015-09-21	W2	19	19	19	100	100
ZOU 1387-1314	T12 mois	2015-09-21	L1	20	20	20	100	100
ZOU 1387-1314	T12 mois	2015-09-21	L2	20	20	20	100	100
ZOU 1387-1314	T12 mois	2015-09-21	R	19	19	19	100	100
Control	T12 mois	2015-09-21	W1	19	0	0	0	0
Control	T12 mois	2015-09-21	W2	21	0	0	0	0
Control	T12 mois	2015-09-21	L1	20	0	0	0	0
Control	T12 mois	2015-09-21	L2	19	0	0	0	0
Control	T12 mois	2015-09-21	R	20	0	1	0	5
ZOU 1189-2992	T12 mois	2015-09-21	W1	19	19	15	100	78.9474
ZOU 1189-2992	T12 mois	2015-09-21	W2	20	20	18	100	90
ZOU 1189-2992	T12 mois	2015-09-21	L1	17	17	15	100	88.2353
ZOU 1189-2992	T12 mois	2015-09-21	L2	19	19	19	100	100
ZOU 1189-2992	T12 mois	2015-09-21	R	19	19	17	100	89.4737
CAD 0991-2741	T12 mois	2015-09-21	W1	19	19	17	100	89.4737
CAD 0991-2741	T12 mois	2015-09-21	W2	18	18	18	100	100
CAD 0991-2741	T12 mois	2015-09-21	L1	19	19	18	100	94.7368
CAD 0991-2741	T12 mois	2015-09-21	L2	19	19	19	100	100
CAD 0991-2741	T12 mois	2015-09-21	R	19	19	18	100	94.7368
ZOU 1615-3535	T12 mois	2015-09-21	W1	19	19	19	100	100
ZOU 1615-3535	T12 mois	2015-09-21	W2	18	18	16	100	88.8889
ZOU 1615-3535	T12 mois	2015-09-21	L1	20	20	19	100	95
ZOU 1615-3535	T12 mois	2015-09-21	L2	17	17	17	100	100
ZOU 1615-3535	T12 mois	2015-09-21	R	21	21	20	100	95.2381
CAD 0673-2941	T12 mois	2015-09-21	W1	19	19	17	100	89.4737
CAD 0673-2941	T12 mois	2015-09-21	W2	19	19	18	100	94.7368
CAD 0673-2941	T12 mois	2015-09-21	L1	21	21	20	100	95.2381
CAD 0673-2941	T12 mois	2015-09-21	L2	19	19	18	100	94.7368
CAD 0673-2941	T12 mois	2015-09-21	R	18	18	17	100	94.4444
ZOU 1381-0568	T12 mois	2015-09-21	W1	19	19	17	100	89.4737
ZOU 1381-0568	T12 mois	2015-09-21	W2	21	21	19	100	90.4762
ZOU 1381-0568	T12 mois	2015-09-21	L1	19	19	18	100	94.7368
ZOU 1381-0568	T12 mois	2015-09-21	L2	19	19	19	100	100
ZOU 1381-0568	T12 mois	2015-09-21	R	21	21	20	100	95.2381
Control	T12 mois	2015-09-22	W1	19	0	0	0	0
Control	T12 mois	2015-09-22	W2	20	0	0	0	0
Control	T12 mois	2015-09-22	L1	19	0	0	0	0
Control	T12 mois	2015-09-22	L2	21	0	0	0	0
Control	T12 mois	2015-09-22	R	20	0	0	0	0
ZOU 1475-3462	T12 mois	2015-09-22	W1	18	18	18	100	100
ZOU 1475-3462	T12 mois	2015-09-22	W2	19	19	19	100	100
ZOU 1475-3462	T12 mois	2015-09-22	L1	19	19	19	100	100
ZOU 1475-3462	T12 mois	2015-09-22	L2	19	19	19	100	100
ZOU 1475-3462	T12 mois	2015-09-22	R	19	19	19	100	100
ZOU 1199-2859	T12 mois	2015-09-22	W1	19	19	19	100	100
ZOU 1199-2859	T12 mois	2015-09-22	W2	18	18	18	100	100
ZOU 1199-2859	T12 mois	2015-09-22	L1	21	21	21	100	100
ZOU 1199-2859	T12 mois	2015-09-22	L2	18	18	18	100	100
ZOU 1199-2859	T12 mois	2015-09-22	R	19	19	19	100	100
ZOU 1968-3072	T12 mois	2015-09-22	W1	19	19	19	100	100
ZOU 1968-3072	T12 mois	2015-09-22	W2	20	20	20	100	100
ZOU 1968-3072	T12 mois	2015-09-22	L1	19	19	19	100	100
ZOU 1968-3072	T12 mois	2015-09-22	L2	20	20	20	100	100
ZOU 1968-3072	T12 mois	2015-09-22	R	17	17	17	100	100
CAD 1757-3233	T12 mois	2015-09-22	W1	19	19	19	100	100
CAD 1757-3233	T12 mois	2015-09-22	W2	19	19	19	100	100
CAD 1757-3233	T12 mois	2015-09-22	L1	19	19	19	100	100
CAD 1757-3233	T12 mois	2015-09-22	L2	19	19	19	100	100
CAD 1757-3233	T12 mois	2015-09-22	R	18	18	18	100	100
Control	T12 mois	2015-10-28	W1	20	0	1	0	5
Control	T12 mois	2015-10-28	W2	19	0	0	0	0
Control	T12 mois	2015-10-28	L1	20	0	0	0	0
Control	T12 mois	2015-10-28	L2	20	0	0	0	0
Control	T12 mois	2015-10-28	R	18	0	0	0	0
ZOU 1114-1289	T12 mois	2015-10-28	W1	22	22	19	100	86.3636
ZOU 1114-1289	T12 mois	2015-10-28	W2	19	19	18	100	94.7368
ZOU 1114-1289	T12 mois	2015-10-28	L1	19	19	18	100	94.7368
ZOU 1114-1289	T12 mois	2015-10-28	L2	20	20	19	100	95
ZOU 1114-1289	T12 mois	2015-10-28	R	20	20	20	100	100
CAD 0856-2199	T12 mois	2015-10-28	W1	23	23	19	100	82.6087
CAD 0856-2199	T12 mois	2015-10-28	W2	20	20	17	100	85
CAD 0856-2199	T12 mois	2015-10-28	L1	20	20	19	100	95
CAD 0856-2199	T12 mois	2015-10-28	L2	20	20	20	100	100
CAD 0856-2199	T12 mois	2015-10-28	R	19	19	18	100	94.7368
SAT 0032-3732	T12 mois	2015-10-28	W1	19	19	18	100	94.7368
SAT 0032-3732	T12 mois	2015-10-28	W2	19	19	19	100	100
SAT 0032-3732	T12 mois	2015-10-28	L1	21	21	20	100	95.2381
SAT 0032-3732	T12 mois	2015-10-28	L2	19	19	19	100	100
SAT 0032-3732	T12 mois	2015-10-28	R	20	20	20	100	100
CAD 1808-1472	T12 mois	2015-10-28	W1	20	20	19	100	95
CAD 1808-1472	T12 mois	2015-10-28	W2	21	21	20	100	95.2381
CAD 1808-1472	T12 mois	2015-10-28	L1	23	23	23	100	100
CAD 1808-1472	T12 mois	2015-10-28	L2	20	20	20	100	100
CAD 1808-1472	T12 mois	2015-10-28	R	22	22	21	100	95.4545
CAD 1808-1453	T12 mois	2015-10-28	W1	20	20	20	100	100
CAD 1808-1453	T12 mois	2015-10-28	W2	21	21	20	100	95.2381
CAD 1808-1453	T12 mois	2015-10-28	L1	21	21	20	100	95.2381
CAD 1808-1453	T12 mois	2015-10-28	L2	20	20	19	100	95
CAD 1808-1453	T12 mois	2015-10-28	R	21	21	21	100	100
ZOU 1106-1100	T12 mois	2015-10-28	W1	18	18	18	100	100
ZOU 1106-1100	T12 mois	2015-10-28	W2	20	20	19	100	95
ZOU 1106-1100	T12 mois	2015-10-28	L1	20	20	20	100	100
ZOU 1106-1100	T12 mois	2015-10-28	L2	21	21	20	100	95.2381
ZOU 1106-1100	T12 mois	2015-10-28	R	20	20	20	100	100
SAT 0481-3294	T12 mois	2015-10-28	W1	20	20	18	100	90
SAT 0481-3294	T12 mois	2015-10-28	W2	21	21	20	100	95.2381
SAT 0481-3294	T12 mois	2015-10-28	L1	20	20	20	100	100
SAT 0481-3294	T12 mois	2015-10-28	L2	19	19	18	100	94.7368
SAT 0481-3294	T12 mois	2015-10-28	R	20	20	19	100	95
Control	T12 mois	2015-10-30	W1	20	0	0	0	0
Control	T12 mois	2015-10-30	W2	20	0	0	0	0
Control	T12 mois	2015-10-30	L1	19	0	0	0	0
Control	T12 mois	2015-10-30	L2	20	0	0	0	0
Control	T12 mois	2015-10-30	R	18	0	0	0	0
SAT 1942-2960	T12 mois	2015-10-30	W1	20	20	16	100	80
SAT 1942-2960	T12 mois	2015-10-30	W2	20	20	19	100	95
SAT 1942-2960	T12 mois	2015-10-30	L1	19	19	18	100	94.7368
SAT 1942-2960	T12 mois	2015-10-30	L2	20	20	19	100	95
SAT 1942-2960	T12 mois	2015-10-30	R	20	20	19	100	95
ZOU 1292-3719	T12 mois	2015-10-30	W1	19	19	15	100	78.9474
ZOU 1292-3719	T12 mois	2015-10-30	W2	20	20	17	100	85
ZOU 1292-3719	T12 mois	2015-10-30	L1	20	20	17	100	85
ZOU 1292-3719	T12 mois	2015-10-30	L2	20	20	19	100	95
ZOU 1292-3719	T12 mois	2015-10-30	R	19	19	17	100	89.4737
ZOU 1476-3891	T12 mois	2015-10-30	W1	19	19	19	100	100
ZOU 1476-3891	T12 mois	2015-10-30	W2	20	20	20	100	100
ZOU 1476-3891	T12 mois	2015-10-30	L1	19	19	19	100	100
ZOU 1476-3891	T12 mois	2015-10-30	L2	17	17	17	100	100
ZOU 1476-3891	T12 mois	2015-10-30	R	20	20	20	100	100
ZOU 1222-3959	T12 mois	2015-10-30	W1	19	19	19	100	100
ZOU 1222-3959	T12 mois	2015-10-30	W2	21	21	21	100	100
ZOU 1222-3959	T12 mois	2015-10-30	L1	19	19	19	100	100
ZOU 1222-3959	T12 mois	2015-10-30	L2	19	19	19	100	100
ZOU 1222-3959	T12 mois	2015-10-30	R	19	19	19	100	100
CAD 0875-1514	T12 mois	2015-10-30	W1	19	19	17	100	89.4737
CAD 0875-1514	T12 mois	2015-10-30	W2	20	20	18	100	90
CAD 0875-1514	T12 mois	2015-10-30	L1	20	20	17	100	85
CAD 0875-1514	T12 mois	2015-10-30	L2	20	20	19	100	95
CAD 0875-1514	T12 mois	2015-10-30	R	20	20	19	100	95
ZOU 1104-2712	T12 mois	2015-10-30	W1	20	20	18	100	90
ZOU 1104-2712	T12 mois	2015-10-30	W2	20	20	17	100	85
ZOU 1104-2712	T12 mois	2015-10-30	L1	18	18	17	100	94.4444
ZOU 1104-2712	T12 mois	2015-10-30	L2	21	21	19	100	90.4762
ZOU 1104-2712	T12 mois	2015-10-30	R	19	19	19	100	100
Control	T12 mois	2015-11-02	W1	19	0	0	0	0
Control	T12 mois	2015-11-02	W2	21	0	0	0	0
Control	T12 mois	2015-11-02	L1	22	0	0	0	0
Control	T12 mois	2015-11-02	L2	20	0	0	0	0
Control	T12 mois	2015-11-02	R	18	0	0	0	0
CAD 0921-2033	T12 mois	2015-11-02	W1	20	20	19	100	95
CAD 0921-2033	T12 mois	2015-11-02	W2	19	19	18	100	94.7368
CAD 0921-2033	T12 mois	2015-11-02	L1	19	19	19	100	100
CAD 0921-2033	T12 mois	2015-11-02	L2	21	21	20	100	95.2381
CAD 0921-2033	T12 mois	2015-11-02	R	21	21	20	100	95.2381
CAD 0785-2629	T12 mois	2015-11-02	W1	20	20	20	100	100
CAD 0785-2629	T12 mois	2015-11-02	W2	18	18	18	100	100
CAD 0785-2629	T12 mois	2015-11-02	L1	20	20	19	100	95
CAD 0785-2629	T12 mois	2015-11-02	L2	21	21	20	100	95.2381
CAD 0785-2629	T12 mois	2015-11-02	R	19	19	19	100	100
ZOU 1423-2320	T12 mois	2015-11-02	W1	20	20	18	100	90
ZOU 1423-2320	T12 mois	2015-11-02	W2	19	19	19	100	100
ZOU 1423-2320	T12 mois	2015-11-02	L1	18	18	18	100	100
ZOU 1423-2320	T12 mois	2015-11-02	L2	19	19	19	100	100
ZOU 1423-2320	T12 mois	2015-11-02	R	20	20	20	100	100
SAT 0179-1695	T12 mois	2015-11-02	W1	19	19	18	100	94.7368
SAT 0179-1695	T12 mois	2015-11-02	W2	20	20	18	100	90
SAT 0179-1695	T12 mois	2015-11-02	L1	19	19	17	100	89.4737
SAT 0179-1695	T12 mois	2015-11-02	L2	21	21	18	100	85.7143
SAT 0179-1695	T12 mois	2015-11-02	R	19	19	19	100	100
ZOU 1423-2372	T12 mois	2015-11-02	W1	19	19	17	100	89.4737
ZOU 1423-2372	T12 mois	2015-11-02	W2	17	17	17	100	100
ZOU 1423-2372	T12 mois	2015-11-02	L1	20	20	18	100	90
ZOU 1423-2372	T12 mois	2015-11-02	L2	19	19	19	100	100
ZOU 1423-2372	T12 mois	2015-11-02	R	18	18	18	100	100
SAT 0538-2451	T12 mois	2015-11-02	W1	20	20	19	100	95
SAT 0538-2451	T12 mois	2015-11-02	W2	17	17	17	100	100
SAT 0538-2451	T12 mois	2015-11-02	L1	19	19	18	100	94.7368
SAT 0538-2451	T12 mois	2015-11-02	L2	19	19	19	100	100
SAT 0538-2451	T12 mois	2015-11-02	R	17	17	17	100	100
CAD 0921-2092	T12 mois	2015-11-02	W1	17	17	17	100	100
CAD 0921-2092	T12 mois	2015-11-02	W2	20	20	19	100	95
CAD 0921-2092	T12 mois	2015-11-02	L1	20	20	19	100	95
CAD 0921-2092	T12 mois	2015-11-02	L2	19	19	19	100	100
CAD 0921-2092	T12 mois	2015-11-02	R	19	19	19	100	100
SAT 0574-1909	T12 mois	2015-11-02	W1	19	19	18	100	94.7368
SAT 0574-1909	T12 mois	2015-11-02	W2	19	19	17	100	89.4737
SAT 0574-1909	T12 mois	2015-11-02	L1	19	19	18	100	94.7368
SAT 0574-1909	T12 mois	2015-11-02	L2	17	17	17	100	100
SAT 0574-1909	T12 mois	2015-11-02	R	20	20	19	100	95
CAD 0875-1966	T12 mois	2015-11-02	W1	19	19	18	100	94.7368
CAD 0875-1966	T12 mois	2015-11-02	W2	18	18	18	100	100
CAD 0875-1966	T12 mois	2015-11-02	L1	19	19	18	100	94.7368
CAD 0875-1966	T12 mois	2015-11-02	L2	19	19	19	100	100
CAD 0875-1966	T12 mois	2015-11-02	R	18	18	18	100	100
CAD 1740-0821	T12 mois	2015-11-02	W1	20	20	20	100	100
CAD 1740-0821	T12 mois	2015-11-02	W2	21	21	20	100	95.2381
CAD 1740-0821	T12 mois	2015-11-02	L1	21	21	21	100	100
CAD 1740-0821	T12 mois	2015-11-02	L2	20	20	20	100	100
CAD 1740-0821	T12 mois	2015-11-02	R	20	20	20	100	100
SAT 0222-1191	T12 mois	2015-11-02	W1	20	20	19	100	95
SAT 0222-1191	T12 mois	2015-11-02	W2	21	21	20	100	95.2381
SAT 0222-1191	T12 mois	2015-11-02	L1	20	20	19	100	95
SAT 0222-1191	T12 mois	2015-11-02	L2	22	22	22	100	100
SAT 0222-1191	T12 mois	2015-11-02	R	18	18	18	100	100
CAD 1094-1846	T12 mois	2015-11-02	W1	21	21	20	100	95.2381
CAD 1094-1846	T12 mois	2015-11-02	W2	18	18	17	100	94.4444
CAD 1094-1846	T12 mois	2015-11-02	L1	20	20	20	100	100
CAD 1094-1846	T12 mois	2015-11-02	L2	19	19	17	100	89.4737
CAD 1094-1846	T12 mois	2015-11-02	R	20	20	20	100	100
SAT 0626-3100	T12 mois	2015-11-02	W1	20	20	20	100	100
SAT 0626-3100	T12 mois	2015-11-02	W2	18	18	17	100	94.4444
SAT 0626-3100	T12 mois	2015-11-02	L1	22	22	21	100	95.4545
SAT 0626-3100	T12 mois	2015-11-02	L2	18	18	18	100	100
SAT 0626-3100	T12 mois	2015-11-02	R	20	20	19	100	95
SAT 0291-3733	T12 mois	2015-11-02	W1	19	19	19	100	100
SAT 0291-3733	T12 mois	2015-11-02	W2	20	20	19	100	95
SAT 0291-3733	T12 mois	2015-11-02	L1	22	22	20	100	90.9091
SAT 0291-3733	T12 mois	2015-11-02	L2	20	20	20	100	100
SAT 0291-3733	T12 mois	2015-11-02	R	20	20	19	100	95
Control	T12 mois	2015-11-03	W1	20	0	0	0	0
Control	T12 mois	2015-11-03	W2	19	0	0	0	0
Control	T12 mois	2015-11-03	L1	19	0	0	0	0
Control	T12 mois	2015-11-03	L2	21	0	0	0	0
Control	T12 mois	2015-11-03	R	20	0	0	0	0
SAT 0092-0965	T12 mois	2015-11-03	W1	18	18	17	100	94.4444
SAT 0092-0965	T12 mois	2015-11-03	W2	20	20	20	100	100
SAT 0092-0965	T12 mois	2015-11-03	L1	20	20	19	100	95
SAT 0092-0965	T12 mois	2015-11-03	L2	21	21	21	100	100
SAT 0092-0965	T12 mois	2015-11-03	R	20	20	19	100	95
ZOU 1342-3953	T12 mois	2015-11-03	W1	20	20	20	100	100
ZOU 1342-3953	T12 mois	2015-11-03	W2	19	19	18	100	94.7368
ZOU 1342-3953	T12 mois	2015-11-03	L1	21	21	19	100	90.4762
ZOU 1342-3953	T12 mois	2015-11-03	L2	20	20	20	100	100
ZOU 1342-3953	T12 mois	2015-11-03	R	19	19	19	100	100
SAT 0420-0683	T12 mois	2015-11-03	W1	22	22	21	100	95.4545
SAT 0420-0683	T12 mois	2015-11-03	W2	18	18	17	100	94.4444
SAT 0420-0683	T12 mois	2015-11-03	L1	20	20	19	100	95
SAT 0420-0683	T12 mois	2015-11-03	L2	19	19	19	100	100
SAT 0420-0683	T12 mois	2015-11-03	R	22	22	22	100	100
ZOU 1199-2869	T12 mois	2015-11-03	W1	18	18	17	100	94.4444
ZOU 1199-2869	T12 mois	2015-11-03	W2	20	20	19	100	95
ZOU 1199-2869	T12 mois	2015-11-03	L1	21	21	19	100	90.4762
ZOU 1199-2869	T12 mois	2015-11-03	L2	18	18	17	100	94.4444
ZOU 1199-2869	T12 mois	2015-11-03	R	20	20	20	100	100
SAT 0301-1376	T12 mois	2015-11-03	W1	22	22	19	100	86.3636
SAT 0301-1376	T12 mois	2015-11-03	W2	18	18	18	100	100
SAT 0301-1376	T12 mois	2015-11-03	L1	22	22	20	100	90.9091
SAT 0301-1376	T12 mois	2015-11-03	L2	20	20	20	100	100
SAT 0301-1376	T12 mois	2015-11-03	R	21	21	19	100	90.4762
SAT 0574-1804	T12 mois	2015-11-03	W1	21	21	20	100	95.2381
SAT 0574-1804	T12 mois	2015-11-03	W2	20	20	19	100	95
SAT 0574-1804	T12 mois	2015-11-03	L1	20	20	20	100	100
SAT 0574-1804	T12 mois	2015-11-03	L2	20	20	19	100	95
SAT 0574-1804	T12 mois	2015-11-03	R	22	22	21	100	95.4545
SAT 0301-1342	T12 mois	2015-11-03	W1	20	20	18	100	90
SAT 0301-1342	T12 mois	2015-11-03	W2	18	18	18	100	100
SAT 0301-1342	T12 mois	2015-11-03	L1	20	20	18	100	90
SAT 0301-1342	T12 mois	2015-11-03	L2	20	20	19	100	95
SAT 0301-1342	T12 mois	2015-11-03	R	19	19	19	100	100
SAT 0279-1686	T12 mois	2015-11-03	W1	19	19	19	100	100
SAT 0279-1686	T12 mois	2015-11-03	W2	21	21	19	100	90.4762
SAT 0279-1686	T12 mois	2015-11-03	L1	19	19	19	100	100
SAT 0279-1686	T12 mois	2015-11-03	L2	18	18	18	100	100
SAT 0279-1686	T12 mois	2015-11-03	R	18	18	17	100	94.4444
CAD 0791-0906	T12 mois	2015-11-03	W1	20	20	18	100	90
CAD 0791-0906	T12 mois	2015-11-03	W2	19	19	18	100	94.7368
CAD 0791-0906	T12 mois	2015-11-03	L1	19	19	19	100	100
CAD 0791-0906	T12 mois	2015-11-03	L2	19	19	19	100	100
CAD 0791-0906	T12 mois	2015-11-03	R	17	17	17	100	100
SAT 0420-0654	T12 mois	2015-11-03	W1	20	20	18	100	90
SAT 0420-0654	T12 mois	2015-11-03	W2	20	20	18	100	90
SAT 0420-0654	T12 mois	2015-11-03	L1	19	19	19	100	100
SAT 0420-0654	T12 mois	2015-11-03	L2	21	21	19	100	90.4762
SAT 0420-0654	T12 mois	2015-11-03	R	19	19	19	100	100
SAT 1942-9550	T12 mois	2015-11-03	W1	19	19	19	100	100
SAT 1942-9550	T12 mois	2015-11-03	W2	19	19	19	100	100
SAT 1942-9550	T12 mois	2015-11-03	L1	20	20	20	100	100
SAT 1942-9550	T12 mois	2015-11-03	L2	20	20	20	100	100
SAT 1942-9550	T12 mois	2015-11-03	R	21	21	21	100	100
ZOU 1359-3053	T12 mois	2015-11-03	W1	21	21	19	100	90.4762
ZOU 1359-3053	T12 mois	2015-11-03	W2	19	19	18	100	94.7368
ZOU 1359-3053	T12 mois	2015-11-03	L1	19	19	19	100	100
ZOU 1359-3053	T12 mois	2015-11-03	L2	19	19	18	100	94.7368
ZOU 1359-3053	T12 mois	2015-11-03	R	17	17	17	100	100
CAD 0816-1374	T12 mois	2015-11-03	W1	19	19	19	100	100
CAD 0816-1374	T12 mois	2015-11-03	W2	20	20	18	100	90
CAD 0816-1374	T12 mois	2015-11-03	L1	19	19	19	100	100
CAD 0816-1374	T12 mois	2015-11-03	L2	20	20	19	100	95
CAD 0816-1374	T12 mois	2015-11-03	R	19	19	18	100	94.7368
CAD 0816-1375	T12 mois	2015-11-03	W1	21	21	18	100	85.7143
CAD 0816-1375	T12 mois	2015-11-03	W2	18	18	17	100	94.4444
CAD 0816-1375	T12 mois	2015-11-03	L1	20	20	18	100	90
CAD 0816-1375	T12 mois	2015-11-03	L2	19	19	19	100	100
CAD 0816-1375	T12 mois	2015-11-03	R	20	20	19	100	95
CAD 0785-2694	T12 mois	2015-11-03	W1	19	19	18	100	94.7368
CAD 0785-2694	T12 mois	2015-11-03	W2	19	19	18	100	94.7368
CAD 0785-2694	T12 mois	2015-11-03	L1	21	21	18	100	85.7143
CAD 0785-2694	T12 mois	2015-11-03	L2	19	19	18	100	94.7368
CAD 0785-2694	T12 mois	2015-11-03	R	20	20	18	100	90
Control	T12 mois	2015-11-04	W1	20	0	0	0	0
Control	T12 mois	2015-11-04	W2	20	0	1	0	5
Control	T12 mois	2015-11-04	L1	19	0	0	0	0
Control	T12 mois	2015-11-04	L2	21	0	0	0	0
Control	T12 mois	2015-11-04	R	20	0	0	0	0
CAD 0656-1502	T12 mois	2015-11-04	W1	21	21	20	100	95.2381
CAD 0656-1502	T12 mois	2015-11-04	W2	21	21	18	100	85.7143
CAD 0656-1502	T12 mois	2015-11-04	L1	19	19	17	100	89.4737
CAD 0656-1502	T12 mois	2015-11-04	L2	19	19	18	100	94.7368
CAD 0656-1502	T12 mois	2015-11-04	R	19	19	18	100	94.7368
CAD 0795-0960	T12 mois	2015-11-04	W1	20	20	18	100	90
CAD 0795-0960	T12 mois	2015-11-04	W2	19	19	17	100	89.4737
CAD 0795-0960	T12 mois	2015-11-04	L1	21	21	18	100	85.7143
CAD 0795-0960	T12 mois	2015-11-04	L2	19	19	18	100	94.7368
CAD 0795-0960	T12 mois	2015-11-04	R	21	21	19	100	90.4762
SAT 0420-0683	T12 mois	2015-11-04	W1	20	20	12	100	60
SAT 0420-0683	T12 mois	2015-11-04	W2	19	19	12	100	63.1579
SAT 0420-0683	T12 mois	2015-11-04	L1	20	20	11	100	55
SAT 0420-0683	T12 mois	2015-11-04	L2	19	19	12	100	63.1579
SAT 0420-0683	T12 mois	2015-11-04	R	20	20	11	100	55
CAD 0921-2040	T12 mois	2015-11-04	W1	20	20	18	100	90
CAD 0921-2040	T12 mois	2015-11-04	W2	21	21	17	100	80.9524
CAD 0921-2040	T12 mois	2015-11-04	L1	19	19	18	100	94.7368
CAD 0921-2040	T12 mois	2015-11-04	L2	21	21	19	100	90.4762
CAD 0921-2040	T12 mois	2015-11-04	R	18	18	18	100	100
CAD 0656-1426	T12 mois	2015-11-04	W1	20	20	18	100	90
CAD 0656-1426	T12 mois	2015-11-04	W2	19	19	17	100	89.4737
CAD 0656-1426	T12 mois	2015-11-04	L1	21	21	19	100	90.4762
CAD 0656-1426	T12 mois	2015-11-04	L2	18	18	18	100	100
CAD 0656-1426	T12 mois	2015-11-04	R	21	21	19	100	90.4762
CAD 0785-2675	T12 mois	2015-11-04	W1	18	18	15	100	83.3333
CAD 0785-2675	T12 mois	2015-11-04	W2	21	21	20	100	95.2381
CAD 0785-2675	T12 mois	2015-11-04	L1	19	19	18	100	94.7368
CAD 0785-2675	T12 mois	2015-11-04	L2	21	21	20	100	95.2381
CAD 0785-2675	T12 mois	2015-11-04	R	19	19	18	100	94.7368
CAD 0656-1438	T12 mois	2015-11-04	W1	19	19	18	100	94.7368
CAD 0656-1438	T12 mois	2015-11-04	W2	20	20	18	100	90
CAD 0656-1438	T12 mois	2015-11-04	L1	19	19	19	100	100
CAD 0656-1438	T12 mois	2015-11-04	L2	20	20	20	100	100
CAD 0656-1438	T12 mois	2015-11-04	R	19	19	19	100	100
SAT 0574-1842	T12 mois	2015-11-04	W1	21	21	18	100	85.7143
SAT 0574-1842	T12 mois	2015-11-04	W2	19	19	18	100	94.7368
SAT 0574-1842	T12 mois	2015-11-04	L1	20	20	17	100	85
SAT 0574-1842	T12 mois	2015-11-04	L2	20	20	18	100	90
SAT 0574-1842	T12 mois	2015-11-04	R	20	20	18	100	90
Control	T12 mois	2015-11-09	W1	20	0	1	0	5
Control	T12 mois	2015-11-09	W2	19	0	0	0	0
Control	T12 mois	2015-11-09	L1	20	0	0	0	0
Control	T12 mois	2015-11-09	L2	20	0	0	0	0
Control	T12 mois	2015-11-09	R	21	0	1	0	4.7619
SAT 0503-3616	T12 mois	2015-11-09	W1	20	20	15	100	75
SAT 0503-3616	T12 mois	2015-11-09	W2	20	20	12	100	60
SAT 0503-3616	T12 mois	2015-11-09	L1	20	20	16	100	80
SAT 0503-3616	T12 mois	2015-11-09	L2	19	19	16	100	84.2105
SAT 0503-3616	T12 mois	2015-11-09	R	21	21	15	100	71.4286
SAT 0503-2010	T12 mois	2015-11-09	W1	20	20	14	100	70
SAT 0503-2010	T12 mois	2015-11-09	W2	19	19	14	100	73.6842
SAT 0503-2010	T12 mois	2015-11-09	L1	21	21	16	100	76.1905
SAT 0503-2010	T12 mois	2015-11-09	L2	19	19	17	100	89.4737
SAT 0503-2010	T12 mois	2015-11-09	R	20	20	16	100	80
SAT 0059-3301	T12 mois	2015-11-09	W1	21	21	18	100	85.7143
SAT 0059-3301	T12 mois	2015-11-09	W2	19	19	18	100	94.7368
SAT 0059-3301	T12 mois	2015-11-09	L1	20	20	19	100	95
SAT 0059-3301	T12 mois	2015-11-09	L2	20	20	19	100	95
SAT 0059-3301	T12 mois	2015-11-09	R	21	21	18	100	85.7143
SAT 0092-0979	T12 mois	2015-11-09	W1	21	21	19	100	90.4762
SAT 0092-0979	T12 mois	2015-11-09	W2	20	20	18	100	90
SAT 0092-0979	T12 mois	2015-11-09	L1	19	19	19	100	100
SAT 0092-0979	T12 mois	2015-11-09	L2	18	18	18	100	100
SAT 0092-0979	T12 mois	2015-11-09	R	20	20	18	100	90
SAT 0132-2107	T12 mois	2015-11-09	W1	20	20	18	100	90
SAT 0132-2107	T12 mois	2015-11-09	W2	20	20	15	100	75
SAT 0132-2107	T12 mois	2015-11-09	L1	20	20	16	100	80
SAT 0132-2107	T12 mois	2015-11-09	L2	19	19	17	100	89.4737
SAT 0132-2107	T12 mois	2015-11-09	R	20	20	18	100	90
SAT 0464-0997	T12 mois	2015-11-09	W1	20	20	18	100	90
SAT 0464-0997	T12 mois	2015-11-09	W2	20	20	18	100	90
SAT 0464-0997	T12 mois	2015-11-09	L1	21	21	20	100	95.2381
SAT 0464-0997	T12 mois	2015-11-09	L2	20	20	19	100	95
SAT 0464-0997	T12 mois	2015-11-09	R	19	19	18	100	94.7368
SAT 0562-2160	T12 mois	2015-11-09	W1	20	20	20	100	100
SAT 0562-2160	T12 mois	2015-11-09	W2	20	20	20	100	100
SAT 0562-2160	T12 mois	2015-11-09	L1	21	21	21	100	100
SAT 0562-2160	T12 mois	2015-11-09	L2	20	20	20	100	100
SAT 0562-2160	T12 mois	2015-11-09	R	22	22	22	100	100
SAT 0221-3728	T12 mois	2015-11-09	W1	20	20	20	100	100
SAT 0221-3728	T12 mois	2015-11-09	W2	20	20	20	100	100
SAT 0221-3728	T12 mois	2015-11-09	L1	22	22	22	100	100
SAT 0221-3728	T12 mois	2015-11-09	L2	20	20	20	100	100
SAT 0221-3728	T12 mois	2015-11-09	R	20	20	20	100	100
CAD 0816-1374	T12 mois	2015-11-09	W1	21	21	20	100	95.2381
CAD 0816-1374	T12 mois	2015-11-09	W2	20	20	20	100	100
CAD 0816-1374	T12 mois	2015-11-09	L1	20	20	19	100	95
CAD 0816-1374	T12 mois	2015-11-09	L2	19	19	19	100	100
CAD 0816-1374	T12 mois	2015-11-09	R	20	20	18	100	90
SAT 0222-1142	T12 mois	2015-11-09	W1	21	21	21	100	100
SAT 0222-1142	T12 mois	2015-11-09	W2	20	20	20	100	100
SAT 0222-1142	T12 mois	2015-11-09	L1	21	21	20	100	95.2381
SAT 0222-1142	T12 mois	2015-11-09	L2	21	21	21	100	100
SAT 0222-1142	T12 mois	2015-11-09	R	20	20	20	100	100
SAT 0420-0762	T12 mois	2015-11-09	W1	20	20	20	100	100
SAT 0420-0762	T12 mois	2015-11-09	W2	20	20	20	100	100
SAT 0420-0762	T12 mois	2015-11-09	L1	20	20	19	100	95
SAT 0420-0762	T12 mois	2015-11-09	L2	19	19	18	100	94.7368
SAT 0420-0762	T12 mois	2015-11-09	R	20	20	20	100	100
CAD 0892-2637	T12 mois	2015-11-09	W1	20	20	20	100	100
CAD 0892-2637	T12 mois	2015-11-09	W2	18	18	18	100	100
CAD 0892-2637	T12 mois	2015-11-09	L1	20	20	20	100	100
CAD 0892-2637	T12 mois	2015-11-09	L2	20	20	19	100	95
CAD 0892-2637	T12 mois	2015-11-09	R	20	20	19	100	95
Control	T12 mois	2015-11-10	W1	20	0	1	0	5
Control	T12 mois	2015-11-10	W2	20	0	0	0	0
Control	T12 mois	2015-11-10	L1	19	0	0	0	0
Control	T12 mois	2015-11-10	L2	20	0	0	0	0
Control	T12 mois	2015-11-10	R	20	0	0	0	0
SAT 1928-2874	T12 mois	2015-11-10	W1	20	20	18	100	90
SAT 1928-2874	T12 mois	2015-11-10	W2	21	21	18	100	85.7143
SAT 1928-2874	T12 mois	2015-11-10	L1	18	18	18	100	100
SAT 1928-2874	T12 mois	2015-11-10	L2	20	20	18	100	90
SAT 1928-2874	T12 mois	2015-11-10	R	19	19	18	100	94.7368
ZOU 1280-0644	T12 mois	2015-11-10	W1	19	19	17	100	89.4737
ZOU 1280-0644	T12 mois	2015-11-10	W2	20	20	18	100	90
ZOU 1280-0644	T12 mois	2015-11-10	L1	20	20	18	100	90
ZOU 1280-0644	T12 mois	2015-11-10	L2	19	19	18	100	94.7368
ZOU 1280-0644	T12 mois	2015-11-10	R	20	20	20	100	100
SAT 0121-2037	T12 mois	2015-11-10	W1	20	20	17	100	85
SAT 0121-2037	T12 mois	2015-11-10	W2	20	20	17	100	85
SAT 0121-2037	T12 mois	2015-11-10	L1	19	19	17	100	89.4737
SAT 0121-2037	T12 mois	2015-11-10	L2	19	19	18	100	94.7368
SAT 0121-2037	T12 mois	2015-11-10	R	18	18	17	100	94.4444
SAT 0464-0982	T12 mois	2015-11-10	W1	20	20	18	100	90
SAT 0464-0982	T12 mois	2015-11-10	W2	20	20	18	100	90
SAT 0464-0982	T12 mois	2015-11-10	L1	18	18	16	100	88.8889
SAT 0464-0982	T12 mois	2015-11-10	L2	20	20	18	100	90
SAT 0464-0982	T12 mois	2015-11-10	R	19	19	18	100	94.7368
CAD 0999-2744	T12 mois	2015-11-10	W1	20	20	19	100	95
CAD 0999-2744	T12 mois	2015-11-10	W2	21	21	18	100	85.7143
CAD 0999-2744	T12 mois	2015-11-10	L1	20	20	18	100	90
CAD 0999-2744	T12 mois	2015-11-10	L2	16	16	16	100	100
CAD 0999-2744	T12 mois	2015-11-10	R	18	18	18	100	100
Control	T12 mois	2015-11-11	W1	20	0	0	0	0
Control	T12 mois	2015-11-11	W2	20	0	0	0	0
Control	T12 mois	2015-11-11	L1	20	0	0	0	0
Control	T12 mois	2015-11-11	L2	19	0	0	0	0
Control	T12 mois	2015-11-11	R	20	0	0	0	0
CAD 2008-2337	T12 mois	2015-11-11	W1	20	20	17	100	85
CAD 2008-2337	T12 mois	2015-11-11	W2	19	19	18	100	94.7368
CAD 2008-2337	T12 mois	2015-11-11	L1	20	20	18	100	90
CAD 2008-2337	T12 mois	2015-11-11	L2	19	19	17	100	89.4737
CAD 2008-2337	T12 mois	2015-11-11	R	20	20	17	100	85
CAD 1094-1860	T12 mois	2015-11-11	W1	20	20	19	100	95
CAD 1094-1860	T12 mois	2015-11-11	W2	20	20	19	100	95
CAD 1094-1860	T12 mois	2015-11-11	L1	21	21	18	100	85.7143
CAD 1094-1860	T12 mois	2015-11-11	L2	19	19	19	100	100
CAD 1094-1860	T12 mois	2015-11-11	R	19	19	19	100	100
CAD 0865-2146	T12 mois	2015-11-11	W1	20	20	18	100	90
CAD 0865-2146	T12 mois	2015-11-11	W2	19	19	18	100	94.7368
CAD 0865-2146	T12 mois	2015-11-11	L1	20	20	20	100	100
CAD 0865-2146	T12 mois	2015-11-11	L2	19	19	19	100	100
CAD 0865-2146	T12 mois	2015-11-11	R	20	20	20	100	100
SAT 0481-3296	T12 mois	2015-11-11	W1	20	20	17	100	85
SAT 0481-3296	T12 mois	2015-11-11	W2	19	19	18	100	94.7368
SAT 0481-3296	T12 mois	2015-11-11	L1	20	20	18	100	90
SAT 0481-3296	T12 mois	2015-11-11	L2	19	19	18	100	94.7368
SAT 0481-3296	T12 mois	2015-11-11	R	19	19	19	100	100
Control	T18 mois	2016-01-18	W1	20	0	0	0	0
Control	T18 mois	2016-01-18	W2	20	0	0	0	0
Control	T18 mois	2016-01-18	L1	20	0	0	0	0
Control	T18 mois	2016-01-18	L2	20	0	0	0	0
Control	T18 mois	2016-01-18	R	20	0	0	0	0
			Total	100	0	0	0	0
ZOU 1413-2729	T18 mois	2016-01-18	W1	20	20	20	100	100
ZOU 1413-2729	T18 mois	2016-01-18	W2	20	21	21	105	105
ZOU 1413-2729	T18 mois	2016-01-18	L1	20	19	19	95	95
ZOU 1413-2729	T18 mois	2016-01-18	L2	20	20	20	100	100
ZOU 1413-2729	T18 mois	2016-01-18	R	20	20	20	100	100
			Total	100	100	100	100	100
CAD 1306-3429	T18 mois	2016-01-18	W1	20	20	19	100	95
CAD 1306-3429	T18 mois	2016-01-18	W2	20	19	18	95	90
CAD 1306-3429	T18 mois	2016-01-18	L1	20	20	18	100	90
CAD 1306-3429	T18 mois	2016-01-18	L2	20	19	18	95	90
CAD 1306-3429	T18 mois	2016-01-18	R	20	22	22	110	110
			Total	100	100	95	100	95
CAD 0746-2008	T18 mois	2016-01-18	W1	21	21	20	100	95.2381
CAD 0746-2008	T18 mois	2016-01-18	W2	20	20	19	100	95
CAD 0746-2008	T18 mois	2016-01-18	L1	20	20	19	100	95
CAD 0746-2008	T18 mois	2016-01-18	L2	19	19	18	100	94.7368
CAD 0746-2008	T18 mois	2016-01-18	R	20	20	19	100	95
			Total	100	100	95	100	95
ZOU 1505-2384	T18 mois	2016-01-18	W1	20	20	20	100	100
ZOU 1505-2384	T18 mois	2016-01-18	W2	19	19	19	100	100
ZOU 1505-2384	T18 mois	2016-01-18	L1	21	21	21	100	100
ZOU 1505-2384	T18 mois	2016-01-18	L2	20	20	20	100	100
ZOU 1505-2384	T18 mois	2016-01-18	R	20	20	20	100	100
			Total	100	100	100	100	100
SAT 1939-1354	T18 mois	2016-01-18	W1	21	21	20	100	95.2381
SAT 1939-1354	T18 mois	2016-01-18	W2	20	20	19	100	95
SAT 1939-1354	T18 mois	2016-01-18	L1	19	19	19	100	100
SAT 1939-1354	T18 mois	2016-01-18	L2	20	20	20	100	100
SAT 1939-1354	T18 mois	2016-01-18	R	20	20	20	100	100
			Total	100	100	98	100	98
SAT 0081-2240	T18 mois	2016-01-18	W1	21	21	19	100	90.4762
SAT 0081-2240	T18 mois	2016-01-18	W2	20	20	19	100	95
SAT 0081-2240	T18 mois	2016-01-18	L1	20	20	18	100	90
SAT 0081-2240	T18 mois	2016-01-18	L2	20	20	20	100	100
SAT 0081-2240	T18 mois	2016-01-18	R	19	19	19	100	100
			Total	100	100	95	100	95
SAT 0010-1697	T18 mois	2016-01-18	W1	20	20	18	100	90
SAT 0010-1697	T18 mois	2016-01-18	W2	20	20	19	100	95
SAT 0010-1697	T18 mois	2016-01-18	L1	20	20	18	100	90
SAT 0010-1697	T18 mois	2016-01-18	L2	21	21	21	100	100
SAT 0010-1697	T18 mois	2016-01-18	R	20	20	19	100	95
			Total	101	101	95	100	94.0594
SAT 0474-2923	T18 mois	2016-01-18	W1	20	20	20	100	100
SAT 0474-2923	T18 mois	2016-01-18	W2	20	20	18	100	90
SAT 0474-2923	T18 mois	2016-01-18	L1	18	18	18	100	100
SAT 0474-2923	T18 mois	2016-01-18	L2	21	21	20	100	95.2381
SAT 0474-2923	T18 mois	2016-01-18	R	21	21	20	100	95.2381
			Total	100	100	96	100	96
SAT 0051-0659	T18 mois	2016-01-18	W1	21	21	16	100	76.1905
SAT 0051-0659	T18 mois	2016-01-18	W2	20	20	17	100	85
SAT 0051-0659	T18 mois	2016-01-18	L1	20	20	16	100	80
SAT 0051-0659	T18 mois	2016-01-18	L2	18	18	18	100	100
SAT 0051-0659	T18 mois	2016-01-18	R	20	20	18	100	90
			Total	99	99	85	100	85.8586
Control	T18 mois	2016-01-19	W1	20	0	0	0	0
Control	T18 mois	2016-01-19	W2	20	0	0	0	0
Control	T18 mois	2016-01-19	L1	20	0	0	0	0
Control	T18 mois	2016-01-19	L2	20	0	0	0	0
Control	T18 mois	2016-01-19	R	20	0	0	0	0
			Total	100	0	0	0	0
SAT 0425-0687	T18 mois	2016-01-19	W1	20	20	18	100	90
SAT 0425-0687	T18 mois	2016-01-19	W2	21	21	20	100	95.2381
SAT 0425-0687	T18 mois	2016-01-19	L1	20	20	18	100	90
SAT 0425-0687	T18 mois	2016-01-19	L2	21	21	20	100	95.2381
SAT 0425-0687	T18 mois	2016-01-19	R	19	19	16	100	84.2105
			Total	101	101	92	100	91.0891
CAD 0935-2089	T18 mois	2016-01-19	W1	18	18	16	100	88.8889
CAD 0935-2089	T18 mois	2016-01-19	W2	21	21	19	100	90.4762
CAD 0935-2089	T18 mois	2016-01-19	L1	20	20	19	100	95
CAD 0935-2089	T18 mois	2016-01-19	L2	19	19	18	100	94.7368
CAD 0935-2089	T18 mois	2016-01-19	R	21	21	19	100	90.4762
			Total	99	99	91	100	91.9192
SAT 0099-2239	T18 mois	2016-01-19	W1	21	21	20	100	95.2381
SAT 0099-2239	T18 mois	2016-01-19	W2	20	20	19	100	95
SAT 0099-2239	T18 mois	2016-01-19	L1	20	20	17	100	85
SAT 0099-2239	T18 mois	2016-01-19	L2	20	20	17	100	85
SAT 0099-2239	T18 mois	2016-01-19	R	20	20	18	100	90
			Total	101	101	91	100	90.099
CAD 0717-2009	T18 mois	2016-01-19	W1	21	21	19	100	90.4762
CAD 0717-2009	T18 mois	2016-01-19	W2	18	18	16	100	88.8889
CAD 0717-2009	T18 mois	2016-01-19	L1	20	20	17	100	85
CAD 0717-2009	T18 mois	2016-01-19	L2	20	20	17	100	85
CAD 0717-2009	T18 mois	2016-01-19	R	22	22	18	100	81.8182
			Total	101	101	87	100	86.1386
SAT 0582-3281	T18 mois	2016-01-19	W1	21	21	18	100	85.7143
SAT 0582-3281	T18 mois	2016-01-19	W2	20	20	20	100	100
SAT 0582-3281	T18 mois	2016-01-19	L1	21	21	20	100	95.2381
SAT 0582-3281	T18 mois	2016-01-19	L2	19	19	17	100	89.4737
SAT 0582-3281	T18 mois	2016-01-19	R	21	21	19	100	90.4762
			Total	102	102	94	100	92.1569
ZOU 2037-3813	T18 mois	2016-01-19	W1	20	20	17	100	85
ZOU 2037-3813	T18 mois	2016-01-19	W2	21	21	17	100	80.9524
ZOU 2037-3813	T18 mois	2016-01-19	L1	18	18	18	100	100
ZOU 2037-3813	T18 mois	2016-01-19	L2	20	20	18	100	90
ZOU 2037-3813	T18 mois	2016-01-19	R	19	19	19	100	100
			Total	98	98	89	100	90.8163
ZOU 1508-2844	T18 mois	2016-01-19	W1	21	21	14	100	66.6667
ZOU 1508-2844	T18 mois	2016-01-19	W2	20	20	13	100	65
ZOU 1508-2844	T18 mois	2016-01-19	L1	20	20	17	100	85
ZOU 1508-2844	T18 mois	2016-01-19	L2	19	19	18	100	94.7368
ZOU 1508-2844	T18 mois	2016-01-19	R	20	20	17	100	85
			Total	100	100	79	100	79
CAD 0966-1128	T18 mois	2016-01-19	W1	19	19	18	100	94.7368
CAD 0966-1128	T18 mois	2016-01-19	W2	20	20	17	100	85
CAD 0966-1128	T18 mois	2016-01-19	L1	19	19	18	100	94.7368
CAD 0966-1128	T18 mois	2016-01-19	L2	18	18	18	100	100
CAD 0966-1128	T18 mois	2016-01-19	R	18	18	18	100	100
			Total	94	94	89	100	94.6809
ZOU 1253-3944	T18 mois	2016-01-19	W1	19	19	16	100	84.2105
ZOU 1253-3944	T18 mois	2016-01-19	W2	17	17	14	100	82.3529
ZOU 1253-3944	T18 mois	2016-01-19	L1	19	19	18	100	94.7368
ZOU 1253-3944	T18 mois	2016-01-19	L2	19	19	18	100	94.7368
ZOU 1253-3944	T18 mois	2016-01-19	R	19	19	16	100	84.2105
			Total	93	93	82	100	88.172
CAD 0831-0969	T18 mois	2016-01-19	W1	21	21	14	100	66.6667
CAD 0831-0969	T18 mois	2016-01-19	W2	19	19	16	100	84.2105
CAD 0831-0969	T18 mois	2016-01-19	L1	17	17	15	100	88.2353
CAD 0831-0969	T18 mois	2016-01-19	L2	21	21	16	100	76.1905
CAD 0831-0969	T18 mois	2016-01-19	R	20	20	18	100	90
			Total	98	98	79	100	80.6122
CAD 0789-0926	T18 mois	2016-01-19	W1	18	18	16	100	88.8889
CAD 0789-0926	T18 mois	2016-01-19	W2	18	18	17	100	94.4444
CAD 0789-0926	T18 mois	2016-01-19	L1	18	18	18	100	100
CAD 0789-0926	T18 mois	2016-01-19	L2	18	18	17	100	94.4444
CAD 0789-0926	T18 mois	2016-01-19	R	19	19	17	100	89.4737
			Total	91	91	85	100	93.4066
Control	T18 mois	2016-01-20	W1	20	0	0	0	0
Control	T18 mois	2016-01-20	W2	19	0	0	0	0
Control	T18 mois	2016-01-20	L1	21	0	0	0	0
Control	T18 mois	2016-01-20	L2	18	0	0	0	0
Control	T18 mois	2016-01-20	R	19	0	0	0	0
			Total	97	0	0	0	0
CAD 0717-1941	T18 mois	2016-01-20	W1	22	22	19	100	86.3636
CAD 0717-1941	T18 mois	2016-01-20	W2	18	18	16	100	88.8889
CAD 0717-1941	T18 mois	2016-01-20	L1	20	20	17	100	85
CAD 0717-1941	T18 mois	2016-01-20	L2	19	19	14	100	73.6842
CAD 0717-1941	T18 mois	2016-01-20	R	20	20	15	100	75
			Total	99	99	81	100	81.8182
SAT 0582-3264	T18 mois	2016-01-20	W1	20	20	17	100	85
SAT 0582-3264	T18 mois	2016-01-20	W2	20	20	17	100	85
SAT 0582-3264	T18 mois	2016-01-20	L1	20	20	16	100	80
SAT 0582-3264	T18 mois	2016-01-20	L2	18	18	15	100	83.3333
SAT 0582-3264	T18 mois	2016-01-20	R	20	20	17	100	85
			Total	98	98	82	100	83.6735
CAD 0660-1539	T18 mois	2016-01-20	W1	20	20	17	100	85
CAD 0660-1539	T18 mois	2016-01-20	W2	21	21	17	100	80.9524
CAD 0660-1539	T18 mois	2016-01-20	L1	21	21	18	100	85.7143
CAD 0660-1539	T18 mois	2016-01-20	L2	20	20	16	100	80
CAD 0660-1539	T18 mois	2016-01-20	R	19	19	18	100	94.7368
			Total	101	101	86	100	85.1485
Control	T18 mois	2016-01-21	W1	20	0	0	0	0
Control	T18 mois	2016-01-21	W2	20	0	0	0	0
Control	T18 mois	2016-01-21	L1	18	0	0	0	0
Control	T18 mois	2016-01-21	L2	19	0	0	0	0
Control	T18 mois	2016-01-21	R	21	0	0	0	0
			Total	98	0	0	0	0
SAT 0579-2136	T18 mois	2016-01-21	W1	20	20	15	100	75
SAT 0579-2136	T18 mois	2016-01-21	W2	19	19	16	100	84.2105
SAT 0579-2136	T18 mois	2016-01-21	L1	17	17	16	100	94.1176
SAT 0579-2136	T18 mois	2016-01-21	L2	20	20	16	100	80
SAT 0579-2136	T18 mois	2016-01-21	R	21	21	17	100	80.9524
			Total	97	97	80	100	82.4742
ZOU 1413-2707	T18 mois	2016-01-21	W1	19	19	19	100	100
ZOU 1413-2707	T18 mois	2016-01-21	W2	19	19	19	100	100
ZOU 1413-2707	T18 mois	2016-01-21	L1	19	19	19	100	100
ZOU 1413-2707	T18 mois	2016-01-21	L2	20	20	20	100	100
ZOU 1413-2707	T18 mois	2016-01-21	R	18	18	18	100	100
			Total	95	95	95	100	100
ZOU 1340-0617	T18 mois	2016-01-21	W1	19	19	15	100	78.9474
ZOU 1340-0617	T18 mois	2016-01-21	W2	20	20	18	100	90
ZOU 1340-0617	T18 mois	2016-01-21	L1	21	21	19	100	90.4762
ZOU 1340-0617	T18 mois	2016-01-21	L2	20	20	20	100	100
ZOU 1340-0617	T18 mois	2016-01-21	R	19	19	18	100	94.7368
			Total	99	99	90	100	90.9091
SAT 0579-2149	T18 mois	2016-01-21	W1	20	20	17	100	85
SAT 0579-2149	T18 mois	2016-01-21	W2	20	20	14	100	70
SAT 0579-2149	T18 mois	2016-01-21	L1	19	19	16	100	84.2105
SAT 0579-2149	T18 mois	2016-01-21	L2	20	20	18	100	90
SAT 0579-2149	T18 mois	2016-01-21	R	19	19	17	100	89.4737
			Total	98	98	82	100	83.6735
CAD 1775-1134	T18 mois	2016-01-21	W1	19	19	17	100	89.4737
CAD 1775-1134	T18 mois	2016-01-21	W2	16	16	16	100	100
CAD 1775-1134	T18 mois	2016-01-21	L1	18	18	18	100	100
CAD 1775-1134	T18 mois	2016-01-21	L2	20	20	18	100	90
CAD 1775-1134	T18 mois	2016-01-21	R	18	18	18	100	100
			Total	91	91	87	100	95.6044
ZOU 1409-0355	T18 mois	2016-01-21	W1	18	18	17	100	94.4444
ZOU 1409-0355	T18 mois	2016-01-21	W2	17	17	16	100	94.1176
ZOU 1409-0355	T18 mois	2016-01-21	L1	20	20	18	100	90
ZOU 1409-0355	T18 mois	2016-01-21	L2	19	19	18	100	94.7368
ZOU 1409-0355	T18 mois	2016-01-21	R	19	19	18	100	94.7368
			Total	93	93	87	100	93.5484
Control	T18 mois	2016-01-25	W1	20	0	0	0	0
Control	T18 mois	2016-01-25	W2	20	0	0	0	0
Control	T18 mois	2016-01-25	L1	20	0	0	0	0
Control	T18 mois	2016-01-25	L2	20	0	0	0	0
Control	T18 mois	2016-01-25	R	20	0	0	0	0
			Total	100	0	0	0	0
ZOU 1472-2823	T18 mois	2016-01-25	W1	19	19	15	100	78.9474
ZOU 1472-2823	T18 mois	2016-01-25	W2	22	22	20	100	90.9091
ZOU 1472-2823	T18 mois	2016-01-25	L1	20	20	18	100	90
ZOU 1472-2823	T18 mois	2016-01-25	L2	20	20	17	100	85
ZOU 1472-2823	T18 mois	2016-01-25	R	18	18	14	100	77.7778
			Total	99	99	84	100	84.8485
ZOU 1472-2828	T18 mois	2016-01-25	W1	20	20	19	100	95
ZOU 1472-2828	T18 mois	2016-01-25	W2	22	22	19	100	86.3636
ZOU 1472-2828	T18 mois	2016-01-25	L1	20	20	18	100	90
[truncated: 2,583 more rows]
