# Supplementary material for: Durability of the deltamethrin-treated polypropylene long-lasting net LifeNet® in a pyrethroid resistance area in south western Benin: A phase III trial
Source: PLoS One. 2023 Sep 20;18(9):e0291755. doi: 10.1371/journal.pone.0291755 (PMC10511067; doi:10.1371/journal.pone.0291755)
Supplement: S1 File — (ZIP) [file pone.0291755.s001.zip › Raw data_Hole indexes_LifeNet.xls]

## Sheet: Hole indexex
enqte	codemoust	village	habitation	Groupe	pHI
T18	CAD-0596-0820	CAD	CAD-0596	B	157
T18	CAD-0660-1512	CAD	CAD-0660	A	1
T18	CAD-0660-1539	CAD	CAD-0660	A	0
T18	CAD-0685-2574	CAD	CAD-0685	B	48
T18	CAD-0685-2626	CAD	CAD-0685	B	30
T18	CAD-0685-2628	CAD	CAD-0685	B	0
T18	CAD-0717-1941	CAD	CAD-0717	A	0
T18	CAD-0717-2009	CAD	CAD-0717	A	1
T18	CAD-0717-2014	CAD	CAD-0717	A	0
T18	CAD-0746-2008	CAD	CAD-0746	A	1754
T18	CAD-0765-1394	CAD	CAD-0765	B	0
T18	CAD-0765-2543	CAD	CAD-0765	B	28
T18	CAD-0787-0911	CAD	CAD-0787	A	2
T18	CAD-0789-0908	CAD	CAD-0789	A	77
T18	CAD-0789-0926	CAD	CAD-0789	A	0
T18	CAD-0831-0969	CAD	CAD-0831	A	23
T18	CAD-0877-0804	CAD	CAD-0877	B	53
T18	CAD-0935-2034	CAD	CAD-0935	A	0
T18	CAD-0935-2089	CAD	CAD-0935	A	0
T18	CAD-0966-1128	CAD	CAD-0966	A	0
T18	CAD-1096-1840	CAD	CAD-1096	B	219
T18	CAD-1096-1865	CAD	CAD-1096	B	2
T18	CAD-1096-1876	CAD	CAD-1096	B	50
T18	CAD-1306-3429	CAD	CAD-1306	A	0
T18	CAD-1332-2300	CAD	CAD-1332	B	322
T18	CAD-1332-2317	CAD	CAD-1332	B	293
T18	CAD-1706-0801	CAD	CAD-1706	B	0
T18	CAD-1706-0825	CAD	CAD-1706	B	0
T18	CAD-1775-1134	CAD	CAD-1775	A	0
T18	CAD-1911-2494	CAD	CAD-1911	B	0
T18	SAT-0010-1623	SAT	SAT-0010	A	25
T18	SAT-0010-1697	SAT	SAT-0010	A	2
T18	SAT-0015-2401	SAT	SAT-0015	B	124
T18	SAT-0015-2461	SAT	SAT-0015	B	68
T18	SAT-0051-0659	SAT	SAT-0051	A	1
T18	SAT-0079-2883	SAT	SAT-0079	B	4
T18	SAT-0081-2240	SAT	SAT-0081	A	46
T18	SAT-0096-1805	SAT	SAT-0096	B	0
T18	SAT-0096-1812	SAT	SAT-0096	B	0
T18	SAT-0099-2239	SAT	SAT-0099	A	0
T18	SAT-0099-2245	SAT	SAT-0099	A	0
T18	SAT-0146-2036	SAT	SAT-0146	B	0
T18	SAT-0151-3759	SAT	SAT-0151	B	1241
T18	SAT-0151-3784	SAT	SAT-0151	B	79
T18	SAT-0210-0968	SAT	SAT-0210	B	0
T18	SAT-0242-1754	SAT	SAT-0242	B	0
T18	SAT-0242-1784	SAT	SAT-0242	B	1
T18	SAT-0269-2424	SAT	SAT-0269	A	6
T18	SAT-0272-2421	SAT	SAT-0272	B	785
T18	SAT-0272-2452	SAT	SAT-0272	B	590
T18	SAT-0425-0686	SAT	SAT-0425	A	0
T18	SAT-0425-0687	SAT	SAT-0425	A	0
T18	SAT-0425-0690	SAT	SAT-0425	A	1
T18	SAT-0425-0702	SAT	SAT-0425	A	3
T18	SAT-0444-3632	SAT	SAT-0444	B	0
T18	SAT-0444-3647	SAT	SAT-0444	B	0
T18	SAT-0474-2923	SAT	SAT-0474	A	12
T18	SAT-0512-2015	SAT	SAT-0512	B	269
T18	SAT-0533-1953	SAT	SAT-0533	B	242
T18	SAT-0579-2136	SAT	SAT-0579	A	973
T18	SAT-0579-2149	SAT	SAT-0579	A	1116
T18	SAT-0582-3220	SAT	SAT-0582	A	27
T18	SAT-0582-3264	SAT	SAT-0582	A	0
T18	SAT-0582-3281	SAT	SAT-0582	A	0
T18	SAT-1939-1354	SAT	SAT-1939	A	0
T18	ZOU-1109-0319	ZOU	ZOU-1109	A	1
T18	ZOU-1135-2384	ZOU	ZOU-1135	A	1270
T18	ZOU-1150-1690	ZOU	ZOU-1150	B	228
T18	ZOU-1157-3165	ZOU	ZOU-1157	B	877
T18	ZOU-1164-0327	ZOU	ZOU-1164	A	763
T18	ZOU-1170-3199	ZOU	ZOU-1170	B	221
T18	ZOU-1188-2968	ZOU	ZOU-1188	B	1
T18	ZOU-1219-0711	ZOU	ZOU-1219	B	827
T18	ZOU-1229-2842	ZOU	ZOU-1229	A	196
T18	ZOU-1253-3944	ZOU	ZOU-1253	A	0
T18	ZOU-1317-0715	ZOU	ZOU-1317	B	165
T18	ZOU-1325-3411	ZOU	ZOU-1325	B	599
T18	ZOU-1340-0617	ZOU	ZOU-1340	A	3
T18	ZOU-1409-0355	ZOU	ZOU-1409	A	4
T18	ZOU-1413-2707	ZOU	ZOU-1413	A	1
T18	ZOU-1413-2709	ZOU	ZOU-1413	A	256
T18	ZOU-1413-2729	ZOU	ZOU-1413	A	0
T18	ZOU-1413-2786	ZOU	ZOU-1413	A	9
T18	ZOU-1419-3323	ZOU	ZOU-1419	B	0
T18	ZOU-1436-0663	ZOU	ZOU-1436	B	5
T18	ZOU-1441-2348	ZOU	ZOU-1441	A	59
T18	ZOU-1454-1277	ZOU	ZOU-1454	B	339
T18	ZOU-1454-1329	ZOU	ZOU-1454	B	26
T18	ZOU-1471-3472	ZOU	ZOU-1471	B	229
T18	ZOU-1472-2828	ZOU	ZOU-1472	A	0
T18	ZOU-1472-2853	ZOU	ZOU-1472	A	23
T18	ZOU-1508-2844	ZOU	ZOU-1508	A	26
T18	ZOU-1603-3534	ZOU	ZOU-1603	B	0
T18	ZOU-1625-3503	ZOU	ZOU-1625	B	25
T18	ZOU-1954-1528	ZOU	ZOU-1954	B	2
T18	ZOU-1960-0665	ZOU	ZOU-1960	B	4201
T18	ZOU-1960-0681	ZOU	ZOU-1960	B	1588
T18	ZOU-1970-2397	ZOU	ZOU-1970	A	0
T18	ZOU-2032-3306	ZOU	ZOU-2032	B	0
T18	ZOU-2037-3813	ZOU	ZOU-2037	A	24
T12	CAD-0653-1503	CAD	CAD-0653	A	24
T12	CAD-0656-1413	CAD	CAD-0656	A	0
T12	CAD-0656-1426	CAD	CAD-0656	A	4
T12	CAD-0656-1438	CAD	CAD-0656	A	0
T12	CAD-0656-1502	CAD	CAD-0656	A	0
T12	CAD-0673-2941	CAD	CAD-0673	B	1
T12	CAD-0708-1080	CAD	CAD-0708	A	0
T12	CAD-0785-2629	CAD	CAD-0785	A	0
T12	CAD-0785-2675	CAD	CAD-0785	A	0
T12	CAD-0785-2694	CAD	CAD-0785	A	36
T12	CAD-0791-0906	CAD	CAD-0791	A	0
T12	CAD-0795-0960	CAD	CAD-0795	A	0
T12	CAD-0816-1374	CAD	CAD-0816	B	1690
T12	CAD-0816-1375	CAD	CAD-0816	B	0
T12	CAD-0856-2146	CAD	CAD-0856	B	0
T12	CAD-0856-2199	CAD	CAD-0856	B	0
T12	CAD-0875-1514	CAD	CAD-0875	A	588
T12	CAD-0875-1966	CAD	CAD-0875	A	75
T12	CAD-0892-2637	CAD	CAD-0892	B	196
T12	CAD-0921-2033	CAD	CAD-0921	A	0
T12	CAD-0921-2040	CAD	CAD-0921	A	46
T12	CAD-0921-2092	CAD	CAD-0921	A	1
T12	CAD-0991-2741	CAD	CAD-0991	B	0
T12	CAD-0999-2744	CAD	CAD-0999	B	0
T12	CAD-1000-2714	CAD	CAD-1000	B	219
T12	CAD-1094-1846	CAD	CAD-1094	B	310
T12	CAD-1094-1860	CAD	CAD-1094	B	49
T12	CAD-1302-3389	CAD	CAD-1302	A	0
T12	CAD-1740-0821	CAD	CAD-1740	B	0
T12	CAD-1757-3233	CAD	CAD-1757	B	1
T12	CAD-1808-1455	CAD	CAD-1808	B	760
T12	CAD-1808-1472	CAD	CAD-1808	B	226
T12	CAD-2008-2327	CAD	CAD-2008	B	417
T12	CAD-2008-2337	CAD	CAD-2008	B	288
T12	SAT-0032-3752	SAT	SAT-0032	B	196
T12	SAT-0058-3301	SAT	SAT-0058	A	0
T12	SAT-0092-0965	SAT	SAT-0092	B	0
T12	SAT-0092-0979	SAT	SAT-0092	B	2
T12	SAT-0121-2037	SAT	SAT-0121	B	0
T12	SAT-0132-2107	SAT	SAT-0132	B	2
T12	SAT-0132-2125	SAT	SAT-0132	B	0
T12	SAT-0222-1142	SAT	SAT-0222	B	0
T12	SAT-0222-1191	SAT	SAT-0222	B	0
T12	SAT-0279-1686	SAT	SAT-0279	A	0
T12	SAT-0279-1695	SAT	SAT-0279	A	3
T12	SAT-0291-3728	SAT	SAT-0291	B	0
T12	SAT-0291-3733	SAT	SAT-0291	B	0
T12	SAT-0301-1342	SAT	SAT-0301	A	0
T12	SAT-0301-1376	SAT	SAT-0301	A	0
T12	SAT-0420-0654	SAT	SAT-0420	A	0
T12	SAT-0420-0683	SAT	SAT-0420	A	213
T12	SAT-0420-0762	SAT	SAT-0420	A	27
T12	SAT-0464-0942	SAT	SAT-0464	B	0
T12	SAT-0464-0982	SAT	SAT-0464	B	0
T12	SAT-0464-0991	SAT	SAT-0464	B	0
T12	SAT-0464-0997	SAT	SAT-0464	B	0
T12	SAT-0481-3294	SAT	SAT-0481	A	761
T12	SAT-0481-3296	SAT	SAT-0481	A	69
T12	SAT-0503-1963	SAT	SAT-0503	B	140
T12	SAT-0503-2010	SAT	SAT-0503	B	266
T12	SAT-0503-3616	SAT	SAT-0503	B	0
T12	SAT-0538-2451	SAT	SAT-0538	A	1
T12	SAT-0562-2152	SAT	SAT-0562	A	0
T12	SAT-0562-2160	SAT	SAT-0562	A	0
T12	SAT-0574-1804	SAT	SAT-0574	A	219
T12	SAT-0574-1842	SAT	SAT-0574	A	3
T12	SAT-0574-1909	SAT	SAT-0574	A	2
T12	SAT-0626-3100	SAT	SAT-0626	B	0
T12	SAT-1928-2874	SAT	SAT-1928	B	1
T12	SAT-1942-2950	SAT	SAT-1942	A	0
T12	SAT-1942-2960	SAT	SAT-1942	A	0
T12	ZOU-1104-2712	ZOU	ZOU-1104	A	634
T12	ZOU-1106-1100	ZOU	ZOU-1106	B	0
T12	ZOU-1114-1256	ZOU	ZOU-1114	B	0
T12	ZOU-1114-1289	ZOU	ZOU-1114	B	0
T12	ZOU-1182-3383	ZOU	ZOU-1182	B	2
T12	ZOU-1189-2966	ZOU	ZOU-1189	B	0
T12	ZOU-1189-2992	ZOU	ZOU-1189	B	23
T12	ZOU-1199-2859	ZOU	ZOU-1199	A	0
T12	ZOU-1199-2869	ZOU	ZOU-1199	A	0
T12	ZOU-1222-3959	ZOU	ZOU-1222	A	0
T12	ZOU-1222-3994	ZOU	ZOU-1222	A	64
T12	ZOU-1280-0644	ZOU	ZOU-1280	B	6
T12	ZOU-1293-3448	ZOU	ZOU-1293	B	0
T12	ZOU-1296-3699	ZOU	ZOU-1296	A	0
T12	ZOU-1296-3719	ZOU	ZOU-1296	A	23
T12	ZOU-1333-0635	ZOU	ZOU-1333	B	16
T12	ZOU-1342-3953	ZOU	ZOU-1342	A	0
T12	ZOU-1345-3127	ZOU	ZOU-1345	B	1
T12	ZOU-1359-2989	ZOU	ZOU-1359	A	3
T12	ZOU-1359-3053	ZOU	ZOU-1359	A	24
T12	ZOU-1381-0568	ZOU	ZOU-1381	A	0
T12	ZOU-1387-1314	ZOU	ZOU-1387	B	2
T12	ZOU-1423-2310	ZOU	ZOU-1423	A	736
T12	ZOU-1423-2372	ZOU	ZOU-1423	A	234
T12	ZOU-1475-3462	ZOU	ZOU-1475	B	209
T12	ZOU-1475-3487	ZOU	ZOU-1475	B	0
T12	ZOU-1476-3840	ZOU	ZOU-1476	A	585
T12	ZOU-1476-3891	ZOU	ZOU-1476	A	0
T12	ZOU-1615-3535	ZOU	ZOU-1615	B	0
T12	ZOU-1615-3620	ZOU	ZOU-1615	B	796
T12	ZOU-1633-3847	ZOU	ZOU-1633	A	201
T12	ZOU-1968-3064	ZOU	ZOU-1968	A	2
T12	ZOU-1968-3072	ZOU	ZOU-1968	A	24
T6	CAD-0592-1747	CAD	CAD-0592	A	0
T6	CAD-0592-1787	CAD	CAD-0592	A	0
T6	CAD-0592-1800	CAD	CAD-0592	A	0
T6	CAD-0669-0756	CAD	CAD-0669	B	0
T6	CAD-0669-0808	CAD	CAD-0669	B	0
T6	CAD-0709-1154	CAD	CAD-0709	A	0
T6	CAD-0709-1174	CAD	CAD-0709	A	0
T6	CAD-0721-0789	CAD	CAD-0721	B	0
T6	CAD-0721-0830	CAD	CAD-0721	B	0
T6	CAD-0722-2589	CAD	CAD-0722	B	0
T6	CAD-0722-2649	CAD	CAD-0722	B	0
T6	CAD-0744-1958	CAD	CAD-0744	A	0
T6	CAD-0744-1995	CAD	CAD-0744	A	0
T6	CAD-0787-0895	CAD	CAD-0787	A	0
T6	CAD-0803-2513	CAD	CAD-0803	B	0
T6	CAD-0803-2520	CAD	CAD-0803	B	0
T6	CAD-0803-2548	CAD	CAD-0803	B	622
T6	CAD-0803-2559	CAD	CAD-0803	B	47
T6	CAD-0803-2566	CAD	CAD-0803	B	0
T6	CAD-0803-2568	CAD	CAD-0803	B	0
T6	CAD-0835-0983	CAD	CAD-0835	A	0
T6	CAD-0835-0993	CAD	CAD-0835	A	21
T6	CAD-0835-1061	CAD	CAD-0835	A	10
T6	CAD-0904-2070	CAD	CAD-0904	A	0
T6	CAD-0970-3248	CAD	CAD-0970	B	3
T6	CAD-0970-3270	CAD	CAD-0970	B	0
T6	CAD-1041-2168	CAD	CAD-1041	B	0
T6	CAD-1041-2170	CAD	CAD-1041	B	104
T6	CAD-1330-3413	CAD	CAD-1330	A	0
T6	CAD-1330-3432	CAD	CAD-1330	A	23
T6	CAD-1715-1553	CAD	CAD-1715	A	0
T6	CAD-1715-1568	CAD	CAD-1715	A	0
T6	CAD-1908-2056	CAD	CAD-1908	A	23
T6	CAD-1909-2143	CAD	CAD-1909	B	0
T6	CAD-1909-2247	CAD	CAD-1909	B	0
T6	SAT-0026-1884	SAT	SAT-0026	A	0
T6	SAT-0026-1903	SAT	SAT-0026	A	0
T6	SAT-0026-1920	SAT	SAT-0026	A	70
T6	SAT-0037-2381	SAT	SAT-0037	B	0
T6	SAT-0052-2526	SAT	SAT-0052	A	0
T6	SAT-0055-2417	SAT	SAT-0055	B	0
T6	SAT-0055-2430	SAT	SAT-0055	B	0
T6	SAT-0110-3194	SAT	SAT-0110	A	23
T6	SAT-0110-3214	SAT	SAT-0110	A	196
T6	SAT-0110-3241	SAT	SAT-0110	A	196
T6	SAT-0117-2103	SAT	SAT-0117	B	0
T6	SAT-0117-2105	SAT	SAT-0117	B	0
T6	SAT-0117-2113	SAT	SAT-0117	B	204
T6	SAT-0167-2804	SAT	SAT-0167	B	24
T6	SAT-0180-3002	SAT	SAT-0180	B	0
T6	SAT-0180-3050	SAT	SAT-0180	B	0
T6	SAT-0228-1760	SAT	SAT-0228	B	1
T6	SAT-0228-1826	SAT	SAT-0228	B	0
T6	SAT-0229-1184	SAT	SAT-0229	A	0
T6	SAT-0229-1251	SAT	SAT-0229	A	0
T6	SAT-0304-1194	SAT	SAT-0304	B	0
T6	SAT-0304-1229	SAT	SAT-0304	B	1
T6	SAT-0307-1313	SAT	SAT-0307	A	0
T6	SAT-0307-1352	SAT	SAT-0307	A	0
T6	SAT-0372-1155	SAT	SAT-0372	B	0
T6	SAT-0372-1207	SAT	SAT-0372	B	0
T6	SAT-0441-0649	SAT	SAT-0441	A	0
T6	SAT-0441-0661	SAT	SAT-0441	A	0
T6	SAT-0441-0677	SAT	SAT-0441	A	0
T6	SAT-0454-2964	SAT	SAT-0454	A	0
T6	SAT-0454-2967	SAT	SAT-0454	A	0
T6	SAT-0459-3704	SAT	SAT-0459	B	0
T6	SAT-0460-3880	SAT	SAT-0460	B	0
T6	SAT-0520-1938	SAT	SAT-0520	B	196
T6	SAT-0520-1945	SAT	SAT-0520	B	0
T6	SAT-0520-1973	SAT	SAT-0520	B	0
T6	SAT-0546-2482	SAT	SAT-0546	A	0
T6	SAT-0548-2116	SAT	SAT-0548	A	0
T6	SAT-0549-2172	SAT	SAT-0549	A	576
T6	ZOU-1103-0352	ZOU	ZOU-1103	A	23
T6	ZOU-1103-0362	ZOU	ZOU-1103	A	2
T6	ZOU-1117-3342	ZOU	ZOU-1117	B	0
T6	ZOU-1117-3402	ZOU	ZOU-1117	B	0
T6	ZOU-1152-3610	ZOU	ZOU-1152	A	0
T6	ZOU-1240-1530	ZOU	ZOU-1240	B	196
T6	ZOU-1240-1611	ZOU	ZOU-1240	B	0
T6	ZOU-1240-1626	ZOU	ZOU-1240	B	576
T6	ZOU-1290-2930	ZOU	ZOU-1290	B	196
T6	ZOU-1290-2998	ZOU	ZOU-1290	B	1275
T6	ZOU-1291-3919	ZOU	ZOU-1291	B	95
T6	ZOU-1295-3676	ZOU	ZOU-1295	A	0
T6	ZOU-1295-3727	ZOU	ZOU-1295	A	1
T6	ZOU-1315-3143	ZOU	ZOU-1315	B	0
T6	ZOU-1315-3192	ZOU	ZOU-1315	B	0
T6	ZOU-1315-3197	ZOU	ZOU-1315	B	0
T6	ZOU-1355-3000	ZOU	ZOU-1355	A	23
T6	ZOU-1355-3014	ZOU	ZOU-1355	A	0
T6	ZOU-1355-3063	ZOU	ZOU-1355	A	0
T6	ZOU-1414-0599	ZOU	ZOU-1414	A	0
T6	ZOU-1424-0630	ZOU	ZOU-1424	A	0
T6	ZOU-1449-3339	ZOU	ZOU-1449	B	0
T6	ZOU-1449-3353	ZOU	ZOU-1449	B	9
T6	ZOU-1449-3363	ZOU	ZOU-1449	B	0
T6	ZOU-1473-2823	ZOU	ZOU-1473	A	0
T6	ZOU-1473-2832	ZOU	ZOU-1473	A	0
T6	ZOU-1473-2871	ZOU	ZOU-1473	A	0
T6	ZOU-1650-2897	ZOU	ZOU-1650	B	668
T6	ZOU-1950-3947	ZOU	ZOU-1950	A	0
T6	ZOU-1980-1700	ZOU	ZOU-1980	B	0
T6	ZOU-2042-2805	ZOU	ZOU-2042	A	0
T6	ZOU-2042-2875	ZOU	ZOU-2042	A	0
T24	CAD-0588-2583	CAD	CAD-0588	B	0
T24	CAD-0667-0758	CAD	CAD-0667	B	1080
T24	CAD-0667-0800	CAD	CAD-0667	B	2
T24	CAD-0668-1717	CAD	CAD-0668	A	24
T24	CAD-0668-1748	CAD	CAD-0668	A	0
T24	CAD-0680-1768	CAD	CAD-0680	A	0
T24	CAD-0701-3076	CAD	CAD-0701	A	0
T24	CAD-0701-3162	CAD	CAD-0701	A	820
T24	CAD-0737-0751	CAD	CAD-0737	B	0
T24	CAD-0737-0791	CAD	CAD-0737	B	25
T24	CAD-0766-2664	CAD	CAD-0766	A	25
T24	CAD-0766-2689	CAD	CAD-0766	A	576
T24	CAD-0775-1450	CAD	CAD-0775	B	0
T24	CAD-0775-1478	CAD	CAD-0775	B	1
T24	CAD-0784-0959	CAD	CAD-0784	A	25
T24	CAD-0830-0915	CAD	CAD-0830	A	5
T24	CAD-0853-3409	CAD	CAD-0853	A	33
T24	CAD-0853-3414	CAD	CAD-0853	A	25
T24	CAD-0934-2292	CAD	CAD-0934	B	0
T24	CAD-0934-2347	CAD	CAD-0934	B	0
T24	CAD-0974-1171	CAD	CAD-0974	A	5
T24	CAD-1008-2695	CAD	CAD-1008	B	1154
T24	CAD-1008-2710	CAD	CAD-1008	B	51
T24	CAD-1026-2531	CAD	CAD-1026	B	68
T24	CAD-1056-1906	CAD	CAD-1056	B	584
T24	CAD-1064-1836	CAD	CAD-1064	B	597
T24	CAD-1064-1901	CAD	CAD-1064	B	45
T24	CAD-1085-1451	CAD	CAD-1085	B	339
T24	CAD-1204-2187	CAD	CAD-1204	B	0
T24	CAD-1328-3393	CAD	CAD-1328	A	177
T24	CAD-1709-1779	CAD	CAD-1709	A	2
T24	CAD-1712-1534	CAD	CAD-1712	A	0
T24	CAD-1712-1587	CAD	CAD-1712	A	0
T24	CAD-1734-2017	CAD	CAD-1734	B	1
T24	CAD-1734-2943	CAD	CAD-1734	B	0
T24	CAD-1739-1403	CAD	CAD-1739	A	3
T24	CAD-1803-1036	CAD	CAD-1803	A	576
T24	CAD-2003-2341	CAD	CAD-2003	B	0
T24	SAT-0002-2833	SAT	SAT-0002	B	0
T24	SAT-0002-2873	SAT	SAT-0002	B	1
T24	SAT-0029-2518	SAT	SAT-0029	A	0
T24	SAT-0029-2557	SAT	SAT-0029	A	1419
T24	SAT-0066-2550	SAT	SAT-0066	A	300
T24	SAT-0088-1320	SAT	SAT-0088	A	30
T24	SAT-0107-2039	SAT	SAT-0107	B	34
T24	SAT-0109-0737	SAT	SAT-0109	A	148
T24	SAT-0131-1915	SAT	SAT-0131	A	0
T24	SAT-0131-1923	SAT	SAT-0131	A	26
T24	SAT-0139-3256	SAT	SAT-0139	A	0
T24	SAT-0139-3275	SAT	SAT-0139	A	244
T24	SAT-0213-1222	SAT	SAT-0213	A	0
T24	SAT-0213-1234	SAT	SAT-0213	A	0
T24	SAT-0218-3625	SAT	SAT-0218	B	0
T24	SAT-0218-3668	SAT	SAT-0218	B	81
T24	SAT-0218-3703	SAT	SAT-0218	B	48
T24	SAT-0292-3754	SAT	SAT-0292	B	25
T24	SAT-0297-2391	SAT	SAT-0297	B	180
T24	SAT-0297-2405	SAT	SAT-0297	B	2223
T24	SAT-0297-2438	SAT	SAT-0297	B	0
T24	SAT-0315-1148	SAT	SAT-0315	B	56
T24	SAT-0350-2816	SAT	SAT-0350	B	0
T24	SAT-0361-1368	SAT	SAT-0361	A	0
T24	SAT-0361-1391	SAT	SAT-0361	A	0
T24	SAT-0368-3652	SAT	SAT-0368	B	126
T24	SAT-0449-1201	SAT	SAT-0449	B	26
T24	SAT-0449-1239	SAT	SAT-0449	B	577
T24	SAT-0487-3823	SAT	SAT-0487	B	1505
T24	SAT-0492-2931	SAT	SAT-0492	A	86
T24	SAT-0540-2456	SAT	SAT-0540	A	0
T24	SAT-0540-2491	SAT	SAT-0540	A	0
T24	SAT-0540-2497	SAT	SAT-0540	A	0
T24	SAT-0563-2000	SAT	SAT-0563	B	47
T24	SAT-0563-2007	SAT	SAT-0563	B	0
T24	ZOU-1105-0315	ZOU	ZOU-1105	A	0
T24	ZOU-1132-2307	ZOU	ZOU-1132	A	2
T24	ZOU-1148-3074	ZOU	ZOU-1148	A	0
T24	ZOU-1162-1678	ZOU	ZOU-1162	B	0
T24	ZOU-1168-2330	ZOU	ZOU-1168	A	28
T24	ZOU-1173-3326	ZOU	ZOU-1173	B	56
T24	ZOU-1192-3452	ZOU	ZOU-1192	B	0
T24	ZOU-1195-2827	ZOU	ZOU-1195	A	0
T24	ZOU-1216-3926	ZOU	ZOU-1216	A	439
T24	ZOU-1267-0718	ZOU	ZOU-1267	B	0
T24	ZOU-1267-0736	ZOU	ZOU-1267	B	7
T24	ZOU-1267-0743	ZOU	ZOU-1267	B	1
T24	ZOU-1319-3140	ZOU	ZOU-1319	B	2532
T24	ZOU-1364-2726	ZOU	ZOU-1364	A	1
T24	ZOU-1371-3016	ZOU	ZOU-1371	A	38
T24	ZOU-1371-3066	ZOU	ZOU-1371	A	27
T24	ZOU-1412-3321	ZOU	ZOU-1412	B	0
T24	ZOU-1412-3378	ZOU	ZOU-1412	B	0
T24	ZOU-1412-3416	ZOU	ZOU-1412	B	1
T24	ZOU-1429-3767	ZOU	ZOU-1429	A	95
T24	ZOU-1459-1838	ZOU	ZOU-1459	B	0
T24	ZOU-1522-2922	ZOU	ZOU-1522	B	223
T24	ZOU-1528-2808	ZOU	ZOU-1528	A	198
T24	ZOU-1528-2885	ZOU	ZOU-1528	A	23
T24	ZOU-1620-3805	ZOU	ZOU-1620	A	0
T24	ZOU-1620-3877	ZOU	ZOU-1620	A	0
T24	ZOU-1649-2913	ZOU	ZOU-1649	B	25
T24	ZOU-1878-3630	ZOU	ZOU-1878	A	103
T24	ZOU-2034-3128	ZOU	ZOU-2034	B	0
T30	CAD-0585-0802	CAD	CAD-0585	B	433
T30	CAD-0589-2021	CAD	CAD-0589	B	0
T30	CAD-0589-2942	CAD	CAD-0589	B	8
T30	CAD-0698-1772	CAD	CAD-0698	A	0
T30	CAD-0711-2191	CAD	CAD-0711	B	51
T30	CAD-0711-2573	CAD	CAD-0711	B	1
T30	CAD-0711-2577	CAD	CAD-0711	B	0
T30	CAD-0736-1742	CAD	CAD-0736	A	1788
T30	CAD-0769-1389	CAD	CAD-0769	B	440
T30	CAD-0825-2681	CAD	CAD-0825	A	197
T30	CAD-0825-2692	CAD	CAD-0825	A	1814
T30	CAD-0825-2704	CAD	CAD-0825	A	1258
T30	CAD-0827-1429	CAD	CAD-0827	B	247
T30	CAD-0847-1848	CAD	CAD-0847	B	57
T30	CAD-0866-1775	CAD	CAD-0866	A	0
T30	CAD-0916-2042	CAD	CAD-0916	A	0
T30	CAD-0942-2522	CAD	CAD-0942	B	1269
T30	CAD-0957-1094	CAD	CAD-0957	A	3910
T30	CAD-0957-1101	CAD	CAD-0957	A	804
T30	CAD-0986-2506	CAD	CAD-0986	B	244
T30	CAD-1017-3157	CAD	CAD-1017	A	598
T30	CAD-1048-1585	CAD	CAD-1048	A	1
T30	CAD-1069-1891	CAD	CAD-1069	B	864
T30	CAD-1070-1476	CAD	CAD-1070	B	2
T30	CAD-1080-1020	CAD	CAD-1080	A	0
T30	CAD-1204-2187	CAD	CAD-1204	B	531
T30	CAD-1206-3433	CAD	CAD-1206	A	243
T30	CAD-1206-3465	CAD	CAD-1206	A	4694
T30	CAD-1309-2325	CAD	CAD-1309	B	1658
T30	CAD-1731-2004	CAD	CAD-1731	A	0
T30	CAD-1772-0770	CAD	CAD-1772	B	2
T30	CAD-1917-3457	CAD	CAD-1917	A	0
T30	CAD-2003-2341	CAD	CAD-2003	B	0
T30	CAD-2005-2142	CAD	CAD-2005	B	1140
T30	SAT-0007-3741	SAT	SAT-0007	B	1417
T30	SAT-0013-1844	SAT	SAT-0013	A	23
T30	SAT-0027-2432	SAT	SAT-0027	B	23
T30	SAT-0042-3375	SAT	SAT-0042	A	101
T30	SAT-0053-2509	SAT	SAT-0053	A	0
T30	SAT-0068-2774	SAT	SAT-0068	B	1
T30	SAT-0123-1851	SAT	SAT-0123	A	0
T30	SAT-0123-1888	SAT	SAT-0123	A	0
T30	SAT-0134-3042	SAT	SAT-0134	B	484
T30	SAT-0145-3762	SAT	SAT-0145	B	23
T30	SAT-0150-3267	SAT	SAT-0150	A	1804
T30	SAT-0175-1905	SAT	SAT-0175	A	553
T30	SAT-0189-3782	SAT	SAT-0189	B	1086
T30	SAT-0189-3786	SAT	SAT-0189	B	1
T30	SAT-0212-2906	SAT	SAT-0212	A	0
T30	SAT-0212-2939	SAT	SAT-0212	A	0
T30	SAT-0219-3673	SAT	SAT-0219	B	0
T30	SAT-0219-3686	SAT	SAT-0219	B	2
T30	SAT-0219-3713	SAT	SAT-0219	B	23
T30	SAT-0303-1307	SAT	SAT-0303	A	0
T30	SAT-0303-1332	SAT	SAT-0303	A	17
T30	SAT-0303-1363	SAT	SAT-0303	A	1067
T30	SAT-0352-1151	SAT	SAT-0352	B	2660
T30	SAT-0352-1166	SAT	SAT-0352	B	24
T30	SAT-0402-0697	SAT	SAT-0402	A	0
T30	SAT-0455-2295	SAT	SAT-0455	A	1
T30	SAT-0484-0998	SAT	SAT-0484	B	543
T30	SAT-0484-1019	SAT	SAT-0484	B	0
T30	SAT-0486-3881	SAT	SAT-0486	B	16
T30	SAT-0513-2166	SAT	SAT-0513	A	26
T30	SAT-0515-1957	SAT	SAT-0515	B	316
T30	SAT-0515-1976	SAT	SAT-0515	B	1065
T30	SAT-0523-2474	SAT	SAT-0523	A	669
T30	SAT-0523-2487	SAT	SAT-0523	A	1422
T30	SAT-0650-2129	SAT	SAT-0650	B	0
T30	SAT-2016-2524	SAT	SAT-2016	A	47
T30	ZOU-1102-1269	ZOU	ZOU-1102	B	196
T30	ZOU-1102-1293	ZOU	ZOU-1102	B	1
T30	ZOU-1102-1294	ZOU	ZOU-1102	B	0
T30	ZOU-1110-0562	ZOU	ZOU-1110	A	0
T30	ZOU-1161-1283	ZOU	ZOU-1161	B	1149
T30	ZOU-1178-1064	ZOU	ZOU-1178	B	1029
T30	ZOU-1223-0886	ZOU	ZOU-1223	B	1
T30	ZOU-1265-3739	ZOU	ZOU-1265	A	0
T30	ZOU-1277-0662	ZOU	ZOU-1277	B	0
T30	ZOU-1282-3912	ZOU	ZOU-1282	A	1751
T30	ZOU-1285-1078	ZOU	ZOU-1285	B	30
T30	ZOU-1311-0638	ZOU	ZOU-1311	A	3
T30	ZOU-1334-3112	ZOU	ZOU-1334	B	3515
T30	ZOU-1334-3138	ZOU	ZOU-1334	B	936
T30	ZOU-1334-3183	ZOU	ZOU-1334	B	65
T30	ZOU-1350-0623	ZOU	ZOU-1350	A	2
T30	ZOU-1368-1268	ZOU	ZOU-1368	B	628
T30	ZOU-1376-2995	ZOU	ZOU-1376	A	392
T30	ZOU-1376-3004	ZOU	ZOU-1376	A	0
T30	ZOU-1398-1262	ZOU	ZOU-1398	B	0
T30	ZOU-1428-1120	ZOU	ZOU-1428	B	0
T30	ZOU-1452-0610	ZOU	ZOU-1452	A	0
T30	ZOU-1480-3481	ZOU	ZOU-1480	B	37
T30	ZOU-1507-2394	ZOU	ZOU-1507	A	196
T30	ZOU-1606-2878	ZOU	ZOU-1606	A	0
T30	ZOU-1637-2821	ZOU	ZOU-1637	A	23
T30	ZOU-1893-0585	ZOU	ZOU-1893	A	1440
T30	ZOU-1975-3010	ZOU	ZOU-1975	A	122
T30	ZOU-1977-2385	ZOU	ZOU-1977	A	668
T30	ZOU-2048-2826	ZOU	ZOU-2048	A	48
T36	CAD-0661-1564	CAD	CAD-0661	A	2170
T36	CAD-0693-1441	CAD	CAD-0693	A	0
T36	CAD-0693-1479	CAD	CAD-0693	A	0
T36	CAD-0719-1959	CAD	CAD-0719	A	2410
T36	CAD-0729-1562	CAD	CAD-0729	A	48
T36	CAD-0740-2027	CAD	CAD-0740	B	434
T36	CAD-0743-2631	CAD	CAD-0743	B	0
T36	CAD-0748-1950	CAD	CAD-0748	A	1412
T36	CAD-0749-2619	CAD	CAD-0749	B	3
T36	CAD-0760-2669	CAD	CAD-0760	A	7
T36	CAD-0760-2674	CAD	CAD-0760	A	0
T36	CAD-0760-2703	CAD	CAD-0760	A	0
T36	CAD-0769-1424	CAD	CAD-0769	B	0
T36	CAD-0790-1016	CAD	CAD-0790	A	0
T36	CAD-0793-1052	CAD	CAD-0793	A	0
T36	CAD-0828-1466	CAD	CAD-0828	B	302
T36	CAD-0828-1522	CAD	CAD-0828	B	0
T36	CAD-0833-1038	CAD	CAD-0833	A	0
T36	CAD-0849-1907	CAD	CAD-0849	B	0
T36	CAD-0869-1766	CAD	CAD-0869	A	1
T36	CAD-0903-2750	CAD	CAD-0903	B	247
T36	CAD-0939-2278	CAD	CAD-0939	B	1
T36	CAD-0939-2350	CAD	CAD-0939	B	0
T36	CAD-0973-3202	CAD	CAD-0973	B	530
T36	CAD-0973-3218	CAD	CAD-0973	B	327
T36	CAD-1088-1444	CAD	CAD-1088	B	0
T36	CAD-1088-1508	CAD	CAD-1088	B	443
T36	CAD-1202-2248	CAD	CAD-1202	B	1782
T36	CAD-1307-2023	CAD	CAD-1307	A	599
T36	CAD-1307-2048	CAD	CAD-1307	A	289
T36	CAD-1915-3390	CAD	CAD-1915	A	1507
T36	CAD-1915-3460	CAD	CAD-1915	A	2443
T36	CAD-2003-2296	CAD	CAD-2003	B	0
T36	SAT-0029-2564	SAT	SAT-0029	A	0
T36	SAT-0036-3765	SAT	SAT-0036	B	24
T36	SAT-0042-3340	SAT	SAT-0042	A	48
T36	SAT-0085-1341	SAT	SAT-0085	A	37
T36	SAT-0085-1400	SAT	SAT-0085	A	285
T36	SAT-0091-1306	SAT	SAT-0091	A	127
T36	SAT-0102-3235	SAT	SAT-0102	A	435
T36	SAT-0105-3212	SAT	SAT-0105	A	3649
T36	SAT-0112-3247	SAT	SAT-0112	A	583
T36	SAT-0118-1809	SAT	SAT-0118	A	2
T36	SAT-0118-1896	SAT	SAT-0118	A	93
T36	SAT-0127-2071	SAT	SAT-0127	B	0
T36	SAT-0127-2081	SAT	SAT-0127	B	74
T36	SAT-0144-2127	SAT	SAT-0144	B	1171
T36	SAT-0144-2138	SAT	SAT-0144	B	2613
T36	SAT-0231-0962	SAT	SAT-0231	B	2735
T36	SAT-0231-1015	SAT	SAT-0231	B	724
T36	SAT-0243-2263	SAT	SAT-0243	A	93
T36	SAT-0265-1242	SAT	SAT-0265	A	3468
T36	SAT-0319-3651	SAT	SAT-0319	B	607
T36	SAT-0319-3692	SAT	SAT-0319	B	121
T36	SAT-0361-1359	SAT	SAT-0361	A	54
T36	SAT-0368-3631	SAT	SAT-0368	B	177
T36	SAT-0445-3700	SAT	SAT-0445	B	249
T36	SAT-0451-3856	SAT	SAT-0451	B	364
T36	SAT-0468-0994	SAT	SAT-0468	B	238
T36	SAT-0470-0977	SAT	SAT-0470	B	394
T36	SAT-0471-2284	SAT	SAT-0471	A	1685
T36	SAT-0472-1255	SAT	SAT-0472	A	33
T36	SAT-0492-2905	SAT	SAT-0492	A	1170
T36	SAT-0515-2001	SAT	SAT-0515	B	384
T36	SAT-0515-2002	SAT	SAT-0515	B	194
T36	SAT-0552-2153	SAT	SAT-0552	A	328
T36	SAT-0560-2184	SAT	SAT-0560	A	53
T36	SAT-0640-2851	SAT	SAT-0640	B	829
T36	SAT-1875-2003	SAT	SAT-1875	B	199
T36	ZOU-1111-0320	ZOU	ZOU-1111	A	523
T36	ZOU-1112-3181	ZOU	ZOU-1112	B	50
T36	ZOU-1119-0427	ZOU	ZOU-1119	A	7
T36	ZOU-1166-3141	ZOU	ZOU-1166	B	1013
T36	ZOU-1174-2367	ZOU	ZOU-1174	A	637
T36	ZOU-1178-1723	ZOU	ZOU-1178	B	796
T36	ZOU-1184-3864	ZOU	ZOU-1184	A	309
T36	ZOU-1187-3905	ZOU	ZOU-1187	B	753
T36	ZOU-1191-1276	ZOU	ZOU-1191	B	72
T36	ZOU-1213-3626	ZOU	ZOU-1213	A	24
T36	ZOU-1257-0714	ZOU	ZOU-1257	B	302
T36	ZOU-1265-3730	ZOU	ZOU-1265	A	489
T36	ZOU-1267-0742	ZOU	ZOU-1267	B	130
T36	ZOU-1294-0646	ZOU	ZOU-1294	A	0
T36	ZOU-1298-3794	ZOU	ZOU-1298	A	23
T36	ZOU-1299-2880	ZOU	ZOU-1299	A	83
T36	ZOU-1316-3148	ZOU	ZOU-1316	B	1272
T36	ZOU-1321-3966	ZOU	ZOU-1321	A	1247
T36	ZOU-1327-0615	ZOU	ZOU-1327	A	0
T36	ZOU-1346-1664	ZOU	ZOU-1346	B	96
T36	ZOU-1368-1325	ZOU	ZOU-1368	B	146
T36	ZOU-1390-0429	ZOU	ZOU-1390	A	1198
T36	ZOU-1397-2792	ZOU	ZOU-1397	A	1355
T36	ZOU-1400-3401	ZOU	ZOU-1400	B	1285
T36	ZOU-1456-1129	ZOU	ZOU-1456	B	248
T36	ZOU-1523-3961	ZOU	ZOU-1523	B	1
T36	ZOU-1531-3024	ZOU	ZOU-1531	A	1151
T36	ZOU-1626-2926	ZOU	ZOU-1626	B	3
T36	ZOU-1649-2972	ZOU	ZOU-1649	B	23
T36	ZOU-1975-3008	ZOU	ZOU-1975	A	451
T36	ZOU-1976-2354	ZOU	ZOU-1976	A	0
T36	ZOU-2048-2866	ZOU	ZOU-2048	A	56
