# Supplementary material for: Durability of the deltamethrin-treated polypropylene long-lasting net LifeNet® in a pyrethroid resistance area in south western Benin: A phase III trial
Source: PLoS One. 2023 Sep 20;18(9):e0291755. doi: 10.1371/journal.pone.0291755 (PMC10511067; doi:10.1371/journal.pone.0291755)
Supplement: S1 File — (ZIP) [file pone.0291755.s001.zip › Raw data_Tunnel tests_LifeNet.xls]

## Sheet: T18
18 months Tunnel test								Species: An. gambiae Kisumu																									Species:
SN	Date	Lifenet																									Permanet
		Net code	N blood fed alive			N blood fed dead			N unfed alive			N unfed dead			Total alive			Total dead			% passage	% blood feeding	% blood feeding inhibition	% mortality	% corrected mortality		Net code	N blood fed alive			N blood fed dead			N unfed alive			N unfed dead			Total alive			Total dead			% passage	% blood feeding	% blood feeding inhibition	% mortality
			C1	C2	Total	C1	C2	Total	C1	C2	Total	C1	C2	Total	C1	C2	Total	C1	C2	Total								C1	C2	Total	C1	C2	Total	C1	C2	Total	C1	C2	Total	C1	C2	Total	C1	C2	Total
1															0	0	0	0	0	0	#DIV/0!	#DIV/0!	#DIV/0!	#DIV/0!	#DIV/0!					0			0			0			0	0	0	0	0	0	0	#DIV/0!	#DIV/0!	#DIV/0!	#DIV/0!
2															0	0	0	0	0	0	#DIV/0!	#DIV/0!	#DIV/0!	#DIV/0!	#DIV/0!					0			0			0			0	0	0	0	0	0	0	#DIV/0!	#DIV/0!	#DIV/0!	#DIV/0!
3					0			0			0			0	0	0	0	0	0	0	#DIV/0!	#DIV/0!	#DIV/0!	#DIV/0!	#DIV/0!					0			0			0			0	0	0	0	0	0	0	#DIV/0!	#DIV/0!	#DIV/0!	#DIV/0!
4					0			0			0			0	0	0	0	0	0	0	#DIV/0!	#DIV/0!	#DIV/0!	#DIV/0!	#DIV/0!					0			0			0			0	0	0	0	0	0	0	#DIV/0!	#DIV/0!	#DIV/0!	#DIV/0!
5					0			0			0			0	0	0	0	0	0	0	#DIV/0!	#DIV/0!	#DIV/0!	#DIV/0!	#DIV/0!					0			0			0			0	0	0	0	0	0	0	#DIV/0!	#DIV/0!	#DIV/0!	#DIV/0!
6					0			0			0			0	0	0	0	0	0	0	#DIV/0!	#DIV/0!	#DIV/0!	#DIV/0!	#DIV/0!					0			0			0			0	0	0	0	0	0	0	#DIV/0!	#DIV/0!	#DIV/0!	#DIV/0!
7					0			0			0			0	0	0	0	0	0	0	#DIV/0!	#DIV/0!	#DIV/0!	#DIV/0!	#DIV/0!					0			0			0			0	0	0	0	0	0	0	#DIV/0!	#DIV/0!	#DIV/0!	#DIV/0!
8					0			0			0			0	0	0	0	0	0	0	#DIV/0!	#DIV/0!	#DIV/0!	#DIV/0!	#DIV/0!					0			0			0			0	0	0	0	0	0	0	#DIV/0!	#DIV/0!	#DIV/0!	#DIV/0!
9					0			0			0			0	0	0	0	0	0	0	#DIV/0!	#DIV/0!	#DIV/0!	#DIV/0!	#DIV/0!					0			0			0			0	0	0	0	0	0	0	#DIV/0!	#DIV/0!	#DIV/0!	#DIV/0!
10					0			0			0			0	0	0	0	0	0	0	#DIV/0!	#DIV/0!	#DIV/0!	#DIV/0!	#DIV/0!					0			0			0			0	0	0	0	0	0	0	#DIV/0!	#DIV/0!	#DIV/0!	#DIV/0!
11					0			0			0			0	0	0	0	0	0	0	#DIV/0!	#DIV/0!	#DIV/0!	#DIV/0!	#DIV/0!					0			0			0			0	0	0	0	0	0	0	#DIV/0!	#DIV/0!	#DIV/0!	#DIV/0!
12					0			0			0			0	0	0	0	0	0	0	#DIV/0!	#DIV/0!	#DIV/0!	#DIV/0!	#DIV/0!					0			0			0			0	0	0	0	0	0	0	#DIV/0!	#DIV/0!	#DIV/0!	#DIV/0!
13					0			0			0			0	0	0	0	0	0	0	#DIV/0!	#DIV/0!	#DIV/0!	#DIV/0!	#DIV/0!					0			0			0			0	0	0	0	0	0	0	#DIV/0!	#DIV/0!	#DIV/0!	#DIV/0!
14					0			0			0			0	0	0	0	0	0	0	#DIV/0!	#DIV/0!	#DIV/0!	#DIV/0!	#DIV/0!					0			0			0			0	0	0	0	0	0	0	#DIV/0!	#DIV/0!	#DIV/0!	#DIV/0!
15					0			0			0			0	0	0	0	0	0	0	#DIV/0!	#DIV/0!	#DIV/0!	#DIV/0!	#DIV/0!					0			0			0			0	0	0	0	0	0	0	#DIV/0!	#DIV/0!	#DIV/0!	#DIV/0!
16					0			0			0			0	0	0	0	0	0	0	#DIV/0!	#DIV/0!	#DIV/0!	#DIV/0!	#DIV/0!					0			0			0			0	0	0	0	0	0	0	#DIV/0!	#DIV/0!	#DIV/0!	#DIV/0!
17					0			0			0			0	0	0	0	0	0	0	#DIV/0!	#DIV/0!	#DIV/0!	#DIV/0!	#DIV/0!					0			0			0			0	0	0	0	0	0	0	#DIV/0!	#DIV/0!	#DIV/0!	#DIV/0!
18					0			0			0			0	0	0	0	0	0	0	#DIV/0!	#DIV/0!	#DIV/0!	#DIV/0!	#DIV/0!					0			0			0			0	0	0	0	0	0	0	#DIV/0!	#DIV/0!	#DIV/0!	#DIV/0!
19					0			0			0			0	0	0	0	0	0	0	#DIV/0!	#DIV/0!	#DIV/0!	#DIV/0!	#DIV/0!					0			0			0			0	0	0	0	0	0	0	#DIV/0!	#DIV/0!	#DIV/0!	#DIV/0!
20					0			0			0			0	0	0	0	0	0	0	#DIV/0!	#DIV/0!	#DIV/0!	#DIV/0!	#DIV/0!					0			0			0			0	0	0	0	0	0	0	#DIV/0!	#DIV/0!	#DIV/0!	#DIV/0!
21					0			0			0			0	0	0	0	0	0	0	#DIV/0!	#DIV/0!	#DIV/0!	#DIV/0!	#DIV/0!
22
23
24
25
26
27
28
29
30
31
32
33
34
35
36
37
38
39
40
41
42
43
44
45
46
47
48
49
50
51
Pass rate
Decision
[truncated: 14 more columns]

## Sheet: T24
24 months Tunnel test								Species: An. gambiae Kisumu																									Species:
SN	Date	Lifenet																									Permanet
		Net code	N blood fed alive			N blood fed dead			N unfed alive			N unfed dead			Total alive			Total dead			% passage	% blood feeding	% blood feeding inhibition	% mortality	% corrected mortality		Net code	N blood fed alive			N blood fed dead			N unfed alive			N unfed dead			Total alive			Total dead			% passage	% blood feeding	% blood feeding inhibition	% mortality
			C1	C2	Total	C1	C2	Total	C1	C2	Total	C1	C2	Total	C1	C2	Total	C1	C2	Total								C1	C2	Total	C1	C2	Total	C1	C2	Total	C1	C2	Total	C1	C2	Total	C1	C2	Total
1	2017-08-03	SAT 0029-2557	0	0	0	0	0	0	0	0	0	88	7	95	0	0	0	88	7	95	7.36842	0	100	100	100					0			0			0			0	0	0	0	0	0	0	#DIV/0!	#DIV/0!	#DIV/0!	#DIV/0!
2	2017-08-03	SAT 0131-1923	0	0	0	0	0	0	0	0	0	87	10	97	0	0	0	87	10	97	10.3093	0	100	100	100					0			0			0			0	0	0	0	0	0	0	#DIV/0!	#DIV/0!	#DIV/0!	#DIV/0!
3					0			0			0			0	0	0	0	0	0	0	#DIV/0!	#DIV/0!	#DIV/0!	#DIV/0!	#DIV/0!					0			0			0			0	0	0	0	0	0	0	#DIV/0!	#DIV/0!	#DIV/0!	#DIV/0!
4					0			0			0			0	0	0	0	0	0	0	#DIV/0!	#DIV/0!	#DIV/0!	#DIV/0!	#DIV/0!					0			0			0			0	0	0	0	0	0	0	#DIV/0!	#DIV/0!	#DIV/0!	#DIV/0!
5					0			0			0			0	0	0	0	0	0	0	#DIV/0!	#DIV/0!	#DIV/0!	#DIV/0!	#DIV/0!					0			0			0			0	0	0	0	0	0	0	#DIV/0!	#DIV/0!	#DIV/0!	#DIV/0!
6					0			0			0			0	0	0	0	0	0	0	#DIV/0!	#DIV/0!	#DIV/0!	#DIV/0!	#DIV/0!					0			0			0			0	0	0	0	0	0	0	#DIV/0!	#DIV/0!	#DIV/0!	#DIV/0!
7					0			0			0			0	0	0	0	0	0	0	#DIV/0!	#DIV/0!	#DIV/0!	#DIV/0!	#DIV/0!					0			0			0			0	0	0	0	0	0	0	#DIV/0!	#DIV/0!	#DIV/0!	#DIV/0!
8					0			0			0			0	0	0	0	0	0	0	#DIV/0!	#DIV/0!	#DIV/0!	#DIV/0!	#DIV/0!					0			0			0			0	0	0	0	0	0	0	#DIV/0!	#DIV/0!	#DIV/0!	#DIV/0!
9					0			0			0			0	0	0	0	0	0	0	#DIV/0!	#DIV/0!	#DIV/0!	#DIV/0!	#DIV/0!					0			0			0			0	0	0	0	0	0	0	#DIV/0!	#DIV/0!	#DIV/0!	#DIV/0!
10					0			0			0			0	0	0	0	0	0	0	#DIV/0!	#DIV/0!	#DIV/0!	#DIV/0!	#DIV/0!					0			0			0			0	0	0	0	0	0	0	#DIV/0!	#DIV/0!	#DIV/0!	#DIV/0!
11					0			0			0			0	0	0	0	0	0	0	#DIV/0!	#DIV/0!	#DIV/0!	#DIV/0!	#DIV/0!					0			0			0			0	0	0	0	0	0	0	#DIV/0!	#DIV/0!	#DIV/0!	#DIV/0!
12					0			0			0			0	0	0	0	0	0	0	#DIV/0!	#DIV/0!	#DIV/0!	#DIV/0!	#DIV/0!					0			0			0			0	0	0	0	0	0	0	#DIV/0!	#DIV/0!	#DIV/0!	#DIV/0!
13					0			0			0			0	0	0	0	0	0	0	#DIV/0!	#DIV/0!	#DIV/0!	#DIV/0!	#DIV/0!					0			0			0			0	0	0	0	0	0	0	#DIV/0!	#DIV/0!	#DIV/0!	#DIV/0!
14					0			0			0			0	0	0	0	0	0	0	#DIV/0!	#DIV/0!	#DIV/0!	#DIV/0!	#DIV/0!					0			0			0			0	0	0	0	0	0	0	#DIV/0!	#DIV/0!	#DIV/0!	#DIV/0!
15					0			0			0			0	0	0	0	0	0	0	#DIV/0!	#DIV/0!	#DIV/0!	#DIV/0!	#DIV/0!					0			0			0			0	0	0	0	0	0	0	#DIV/0!	#DIV/0!	#DIV/0!	#DIV/0!
16					0			0			0			0	0	0	0	0	0	0	#DIV/0!	#DIV/0!	#DIV/0!	#DIV/0!	#DIV/0!					0			0			0			0	0	0	0	0	0	0	#DIV/0!	#DIV/0!	#DIV/0!	#DIV/0!
17					0			0			0			0	0	0	0	0	0	0	#DIV/0!	#DIV/0!	#DIV/0!	#DIV/0!	#DIV/0!					0			0			0			0	0	0	0	0	0	0	#DIV/0!	#DIV/0!	#DIV/0!	#DIV/0!
18					0			0			0			0	0	0	0	0	0	0	#DIV/0!	#DIV/0!	#DIV/0!	#DIV/0!	#DIV/0!					0			0			0			0	0	0	0	0	0	0	#DIV/0!	#DIV/0!	#DIV/0!	#DIV/0!
19					0			0			0			0	0	0	0	0	0	0	#DIV/0!	#DIV/0!	#DIV/0!	#DIV/0!	#DIV/0!					0			0			0			0	0	0	0	0	0	0	#DIV/0!	#DIV/0!	#DIV/0!	#DIV/0!
20					0			0			0			0	0	0	0	0	0	0	#DIV/0!	#DIV/0!	#DIV/0!	#DIV/0!	#DIV/0!					0			0			0			0	0	0	0	0	0	0	#DIV/0!	#DIV/0!	#DIV/0!	#DIV/0!
21					0			0			0			0	0	0	0	0	0	0	#DIV/0!	#DIV/0!	#DIV/0!	#DIV/0!	#DIV/0!
22
23
24
25
26
27
28
29
30
31
32
33
34
35
36
37
38
39
40
41
42
43
44
45
46
47
48
49
50
51
Pass rate
Decision
[truncated: 22 more columns]

## Sheet: T30
30 months Tunnel test								Species: An. gambiae Kisumu																									Species:
SN	Date	Lifenet																									Permanet
		Net code	N blood fed alive			N blood fed dead			N unfed alive			N unfed dead			Total alive			Total dead			% passage	% blood feeding	% blood feeding inhibition	% mortality	% corrected mortality		Net code	N blood fed alive			N blood fed dead			N unfed alive			N unfed dead			Total alive			Total dead			% passage	% blood feeding	% blood feeding inhibition	% mortality
			C1	C2	Total	C1	C2	Total	C1	C2	Total	C1	C2	Total	C1	C2	Total	C1	C2	Total								C1	C2	Total	C1	C2	Total	C1	C2	Total	C1	C2	Total	C1	C2	Total	C1	C2	Total
1	2017-07-19	CAD 0957-1101	2	0	2	2	0	2	5	0	5	68	21	89	7	0	7	70	21	91	26.0417	4.08163	95.5937	92.8571	92.7035		SAT 0486-3881	0	0	0	0	6	6	8	3	11	56	24	80	8	3	11	56	30	86	36.2637	6.18557	93.3224	88.6598
2	2017-07-19	SAT 0212-2939	0	0	0	2	3	5	0	0	0	71	19	90	0	0	0	73	22	95	26.6667	5.26316	94.3182	100	100		ZOU 1102-1294	0	0	0	0	0	0	7	0	7	80	8	88	7	0	7	80	8	88	8.42105	0	100	92.6316
3	2017-07-26	ZOU 1975-3010	0	0	0	0	0	0	6	3	9	76	11	87	6	3	9	76	11	87	14.5833	0	100	90.625	90.625					0			0			0			0	0	0	0	0	0	0	#DIV/0!	#DIV/0!	#DIV/0!	#DIV/0!
4	2017-07-26	ZOU 1110-0562	0	0	0	0	0	0	0	0	0	77	16	93	0	0	0	77	16	93	17.2043	0	100	100	100					0			0			0			0	0	0	0	0	0	0	#DIV/0!	#DIV/0!	#DIV/0!	#DIV/0!
5	2017-08-07	ZOU 1311-0638	0	0	0	0	0	0	3	0	3	65	27	92	3	0	3	65	27	92	28.4211	0	100	96.8421	96.7749		SAT 0515-1957	0	0	0	0	0	0	0	0	0	82	12	94	0	0	0	82	12	94	12.766	0	100	100
6															0	0	0	0	0	0	#DIV/0!	#DIV/0!	#DIV/0!	#DIV/0!	#DIV/0!		CAD 0711-2573	0	0	0	0	0	0	0	0	0	72	20	92	0	0	0	72	20	92	21.7391	0	100	100
7															0	0	0	0	0	0	#DIV/0!	#DIV/0!	#DIV/0!	#DIV/0!	#DIV/0!					0			0			0			0	0	0	0	0	0	0	#DIV/0!	#DIV/0!	#DIV/0!	#DIV/0!
8	2017-08-10	SAT 0123-1888	0	0	0	0	0	0	0	0	0	66	27	93	0	0	0	66	27	93	29.0323	0	100	100	100		ZOU 1334-3138	0	0	0	0	0	0	0	0	0	86	6	92	0	0	0	86	6	92	6.52174	0	100	100
9	2017-08-10	SAT 0303-1663	0	0	0	0	0	0	3	0	3	63	31	94	3	0	3	63	31	94	31.9588	0	100	96.9072	96.8747					0			0			0			0	0	0	0	0	0	0	#DIV/0!	#DIV/0!	#DIV/0!	#DIV/0!
10	2017-08-16	SAT 0053-2509	0	2	2	1	5	6	2	1	3	31	56	87	2	3	5	32	61	93	70.6522	8.16327	90.2818	94.898	94.7402		ZOU 1285-1078	0	0	0	2	2	4	3	3	6	59	31	90	3	3	6	61	33	94	39.5833	4	95.2381	94
11	2017-08-16	ZOU 1606-2878	0	0	0	0	0	0	4	0	4	75	17	92	4	0	4	75	17	92	17.7083	0	100	95.8333	95.7045					0			0			0			0	0	0	0	0	0	0	#DIV/0!	#DIV/0!	#DIV/0!	#DIV/0!
12					0			0			0			0	0	0	0	0	0	0	#DIV/0!	#DIV/0!	#DIV/0!	#DIV/0!	#DIV/0!					0			0			0			0	0	0	0	0	0	0	#DIV/0!	#DIV/0!	#DIV/0!	#DIV/0!
13	2017-08-23	ZOU 1350-0623	0	0	0	0	4	4	0	0	0	45	54	99	0	0	0	45	58	103	58.5859	3.8835	93.7363	100	100		CAD 1772-0770	0	0	0	0	3	3	0	0	0	52	41	93	0	0	0	52	44	96	47.3118	3.125	94.9597	100
14																0	0	0	0	0	#DIV/0!	#DIV/0!	#DIV/0!	#DIV/0!	#DIV/0!		CAD 0827-1429	0	0	0	0	3	3	0	0	0	69	23	92	0	0	0	69	26	95	28.2609	3.15789	94.9066	100
15	2017-08-28	ZOU 2048-2826	0	2	2	0	4	4	3	0	3	65	17	82	3	2	5	65	21	86	26.4368	6.59341	88.5793	94.5055	94.4483		SAT 0007-3741	0	0	0	0	0	0	4	0	4	79	15	94	4	0	4	79	15	94	15.3061	0	100	95.9184
16																	0	0	0	0	#DIV/0!	#DIV/0!	#DIV/0!	#DIV/0!	#DIV/0!		ZOU 1368-1268	0	0	0	0	0	0	0	2	2	75	17	92	0	2	2	75	17	92	20.2128	0	100	97.8723
17	2017-08-31	CAD 1731-2004	2	3	5	1	2	3	6	0	6	69	13	82	8	3	11	70	15	85	22.5806	8.33333	90.8824	88.5417	88.5417		CAD 0585-0802	0	1	1	1	7	8	9	2	11	58	17	75	9	3	12	59	24	83	32.1839	9.47368	89.6347	#REF!
18					0			0			0			0	0	0	0	0	0	0	#DIV/0!	#DIV/0!	#DIV/0!	#DIV/0!	#DIV/0!		CAD 1070-1476	0	2	2	0	4	4	7	3	10	61	20	81	7	5	12	61	24	85	31.1828	6.18557	93.2323	#REF!
19	2017-09-03	SAT 0029-2557	0	0	0	0	0	0	0	0	0	88	7	95	0	0	0	88	7	95	7.36842	0	100	100	100					0			0			0			0	0	0	0	0	0	0	#DIV/0!	#DIV/0!	#DIV/0!	#DIV/0!
20	2017-09-03	SAT 0131-1923	0	0	0	0	0	0	0	0	0	87	10	97	0	0	0	87	10	97	10.3093	0	100	100	100					0			0			0			0	0	0	0	0	0	0	#DIV/0!	#DIV/0!	#DIV/0!	#DIV/0!
21	2017-09-04	CAD 0736-1742	3	4	7	2	1	3	7	2	9	64	15	79	10	6	16	66	16	82	28.4211	10.2041	87.4105	83.6735	83.4998																					#DIV/0!	#DIV/0!
22	2017-09-04	CAD 1206-3465	2	4	6	0	2	2	4	3	7	62	17	79	6	7	13	62	19	81	30.4348	8.51064	89.4999	86.1702	86.0231																					#DIV/0!	#DIV/0!
23																					#DIV/0!	#DIV/0!	#DIV/0!	#DIV/0!	#DIV/0!																					#DIV/0!	#DIV/0!
24																					#DIV/0!	#DIV/0!	#DIV/0!	#DIV/0!	#DIV/0!																					#DIV/0!	#DIV/0!
25																					#DIV/0!	#DIV/0!	#DIV/0!	#DIV/0!	#DIV/0!																					#DIV/0!	#DIV/0!
26																					#DIV/0!	#DIV/0!	#DIV/0!	#DIV/0!	#DIV/0!
27																					#DIV/0!	#DIV/0!	#DIV/0!	#DIV/0!	#DIV/0!
28																					#DIV/0!	#DIV/0!	#DIV/0!	#DIV/0!	#DIV/0!
29																					#DIV/0!	#DIV/0!	#DIV/0!	#DIV/0!	#DIV/0!
30																					#DIV/0!	#DIV/0!	#DIV/0!	#DIV/0!	#DIV/0!
31																						#DIV/0!
32
33
34
35
36
37
38
39
40
41
42
43
44
45
46
47
48
49
50
51
Pass rate
Decision
[truncated: 22 more columns]

## Sheet: T36
36 months Tunnel test								Species: An. gambiae Kisumu																									Species:
SN	Date	Lifenet																									Permanet
		Net code	N blood fed alive			N blood fed dead			N unfed alive			N unfed dead			Total alive			Total dead			% passage	% blood feeding	% blood feeding inhibition	% mortality	% corrected mortality		Net code	N blood fed alive			N blood fed dead			N unfed alive			N unfed dead			Total alive			Total dead			% passage	% blood feeding	% blood feeding inhibition	% mortality
			C1	C2	Total	C1	C2	Total	C1	C2	Total	C1	C2	Total	C1	C2	Total	C1	C2	Total								C1	C2	Total	C1	C2	Total	C1	C2	Total	C1	C2	Total	C1	C2	Total	C1	C2	Total
1	2017-12-18	SAT 0118-1896	0	0	0	0	0	0	21	0	21	75	1	76	21	0	21	75	1	76	1.03093	0	100	78.3505	78.3505					0			0			0			0	0	0	0	0	0	0	#DIV/0!	#DIV/0!	#DIV/0!	#DIV/0!
2	2017-12-18	CAD 0769-1424	0	0	0	0	0	0	17	2	19	77	2	79	17	2	19	77	2	79	4.08163	0	100	80.6122	80.6122					0			0			0			0	0	0	0	0	0	0	#DIV/0!	#DIV/0!	#DIV/0!	#DIV/0!
3	2018-01-08	SAT 0492-2905	1	2	3	0	0	0	17	0	17	65	3	68	18	2	20	65	3	68	6.81818	3.40909	96.4286	77.2727	77.2727					0			0			0			0	0	0	0	0	0	0	#DIV/0!	#DIV/0!	#DIV/0!	#DIV/0!
4	2018-01-08	SAT 0102-3255	0	0	0	0	0	0	25	1	26	70	2	72	25	1	26	70	2	72	3.06122	0	100	73.4694	73.4694					0			0			0			0	0	0	0	0	0	0	#DIV/0!	#DIV/0!	#DIV/0!	#DIV/0!
5	2018-01-11	ZOU 1531-3024	0	0	0	0	0	0	0	0	0	88	6	94	0	0	0	88	6	94	6.38298	0	100	100	100					0			0			0			0	0	0	0	0	0	0	#DIV/0!	#DIV/0!	#DIV/0!	#DIV/0!
6	2018-01-11	SAT 0091-1306	0	0	0	0	0	0	2	1	3	89	4	93	2	1	3	89	4	93	5.20833	0	100	96.875	96.875					0			0			0			0	0	0	0	0	0	0	#DIV/0!	#DIV/0!	#DIV/0!	#DIV/0!
7	2018-01-11	CAD 0760-2674	0	0	0	0	1	1	0	0	0	84	10	94	0	0	0	84	11	95	11.7021	1.05263	98.4392	100	100					0			0			0			0	0	0	0	0	0	0	#DIV/0!	#DIV/0!	#DIV/0!	#DIV/0!
8	2018-01-11	CAD 0719-1954	0	1	1	0	0	0	0	0	0	84	6	90	0	1	1	84	6	90	7.69231	1.0989	98.3706	98.9011	98.9011					0			0			0			0	0	0	0	0	0	0	#DIV/0!	#DIV/0!	#DIV/0!	#DIV/0!
9	2018-01-15	ZOU 1111-0320	0	0	0	0	0	0	0	1	1	79	14	93	0	1	1	79	14	93	15.9574	0	100	98.9362	98.9015					0			0			0			0	0	0	0	0	0	0	#DIV/0!	#DIV/0!	#DIV/0!	#DIV/0!
10	2018-01-15	ZOU 1265-3790	0	0	0	0	0	0	0	3	3	68	23	91	0	3	3	68	23	91	27.6596	0	100	96.8085	96.7044					0			0			0			0	0	0	0	0	0	0	#DIV/0!	#DIV/0!	#DIV/0!	#DIV/0!
11	2018-01-15	CAD 0833-1038	0	0	0	0	0	0	0	0	0	73	22	95	0	0	0	73	22	95	23.1579	0	100	100	100					0			0			0			0	0	0	0	0	0	0	#DIV/0!	#DIV/0!	#DIV/0!	#DIV/0!
12	2018-01-15	ZOU 2048-2866	0	0	0	0	0	0	0	0	0	79	8	87	0	0	0	79	8	87	9.1954	0	100	100	100					0			0			0			0	0	0	0	0	0	0	#DIV/0!	#DIV/0!	#DIV/0!	#DIV/0!
13	2018-01-16	CAD 1307-2023	0	0	0	0	0	0	3	2	5	73	4	77	3	2	5	73	4	77	7.31707	0	100	93.9024	93.8281					0			0			0			0	0	0	0	0	0	0	#DIV/0!	#DIV/0!	#DIV/0!	#DIV/0!
14	2018-01-16	ZOU 1390-0429	0	0	0	0	1	1	2	0	2	70	7	77	2	0	2	70	8	78	10.1266	1.25	98.6699	97.5	97.4695					0			0			0			0	0	0	0	0	0	0	#DIV/0!	#DIV/0!	#DIV/0!	#DIV/0!
15	2018-01-16	SAT 0105-3247	0	0	0	0	0	0	4	0	4	68	9	77	4	0	4	68	9	77	11.1111	0	100	95.0617	95.0015					0			0			0			0	0	0	0	0	0	0	#DIV/0!	#DIV/0!	#DIV/0!	#DIV/0!
16	2018-01-16	ZOU 1174-2367	0	0	0	0	0	0	7	2	9	67	9	76	7	2	9	67	9	76	12.9412	0	100	89.4118	89.2826					0			0			0			0	0	0	0	0	0	0	#DIV/0!	#DIV/0!	#DIV/0!	#DIV/0!
17	2018-01-18	SAT 0560-2184	0	0	0	0	0	0	3	0	3	67	19	86	3	0	3	67	19	86	21.3483	0	100	96.6292	96.4996					0			0			0			0	0	0	0	0	0	0	#DIV/0!	#DIV/0!	#DIV/0!	#DIV/0!
18	2018-01-18	SAT 0105-3212	0	0	0	0	0	0	0	2	2	72	9	81	0	2	2	72	9	81	13.253	0	100	97.5904	97.4977					0			0			0			0	0	0	0	0	0	0	#DIV/0!	#DIV/0!	#DIV/0!	#DIV/0!
19	2018-01-18	CAD 1915-3390	0	0	0	0	0	0	0	0	0	71	10	81	0	0	0	71	10	81	12.3457	0	100	100	100					0			0			0			0	0	0	0	0	0	0	#DIV/0!	#DIV/0!	#DIV/0!	#DIV/0!
20	2018-01-18	CAD 0748-1950	0	0	0	0	0	0	3	2	5	73	7	80	3	2	5	73	7	80	10.5882	0	100	94.1176	93.8914					0			0			0			0	0	0	0	0	0	0	#DIV/0!	#DIV/0!	#DIV/0!	#DIV/0!
21	2018-01-22	ZOU 1975-3008	0	0	0	0	0	0	0	0	0	74	8	82	0	0	0	74	8	82	9.7561	0	100	100	100					0			0			0			0	0	0	0	0	0	0	#DIV/0!	#DIV/0!	#DIV/0!	#DIV/0!
22	2018-01-22	SAT 0243-2263	0	0	0	0	0	0	0	2	2	71	11	82	0	2	2	71	11	82	15.4762	0	100	97.619	97.5369					0			0			0			0	0	0	0	0	0	0	#DIV/0!	#DIV/0!	#DIV/0!	#DIV/0!
23	2018-01-22	SAT 0471-2284	0	0	0	0	0	0	0	1	1	73	14	87	0	1	1	73	14	87	17.0455	0	100	98.8636	98.8245					0			0			0			0	0	0	0	0	0	0	#DIV/0!	#DIV/0!	#DIV/0!	#DIV/0!
24	2018-01-22	ZOU 1299-2880	0	0	0	0	0	0	0	4	4	69	12	81	0	4	4	69	12	81	18.8235	0	100	95.2941	95.1318					0			0			0			0	0	0	0	0	0	0	#DIV/0!	#DIV/0!	#DIV/0!	#DIV/0!
25	2018-01-24	SAT 0265-1242	0	0	0	0	0	0	0	0	0	73	11	84	0	0	0	73	11	84	13.0952	0	100	100	100		SAT 0319-3692	0	0	0	0	0	0	0	3	3	72	6	78	0	3	3	72	6	78	11.1111	0	#DIV/0!	96.2963
26	2018-01-24	ZOU 1397-2722	0	0	0	0	0	0	0	4	4	69	10	79	0	4	4	69	10	79	16.8675	0	100	95.1807	95.0065		SAT 0515-2002	0	0	0	0	0	0	0	0	0	75	8	83	0	0	0	75	8	83	9.63855	0	#DIV/0!	100
27	2018-02-26	CAD 0675-1564	0	0	0	0	0	0	0	2	2	76	6	82	0	2	2	76	6	82	9.52381	0	100	97.619	97.5624					0			0			0			0	0	0	0	0	0	0	#DIV/0!	#DIV/0!	#DIV/0!	#DIV/0!
28	2018-02-26	ZOU 1187-3864	0	0	0	0	0	0	1	0	1	71	13	84	1	0	1	71	13	84	15.2941	0	100	98.8235	98.7955					0			0			0			0	0	0	0	0	0	0	#DIV/0!	#DIV/0!	#DIV/0!	#DIV/0!
29					0			0			0			0			0				#DIV/0!	#DIV/0!	#DIV/0!	#DIV/0!	#DIV/0!	2018-01-25	SAT 0640-2851	0	0	0	0	0	0	0	2	2	75	6	81	0	2	2	75	6	81	9.63855	0	#DIV/0!	97.5904
30					0			0			0			0			0				#DIV/0!	#DIV/0!	#DIV/0!	#DIV/0!	#DIV/0!	2018-01-25	CAD 1098-1508	0	0	0	0	0	0	0	1	1	69	11	80	0	1	1	69	11	80	14.8148	0	#DIV/0!	98.7654
31					0			0			0			0			0				#DIV/0!	#DIV/0!	#DIV/0!	#DIV/0!	#DIV/0!	2018-01-25	ZOU 1368-1325	0	0	0	0	0	0	0	0	0	73	9	82	0	0	0	73	9	82	10.9756	0	#DIV/0!	100
32					0			0			0			0			0				#DIV/0!	#DIV/0!	#DIV/0!	#DIV/0!	#DIV/0!	2018-01-25	CAD 0973-3218	0	0	0	0	0	0	0	3	3	71	10	81	0	3	3	71	10	81	15.4762	0	#DIV/0!	96.4286
33					0			0			0			0			0				#DIV/0!	#DIV/0!	#DIV/0!	#DIV/0!	#DIV/0!	2018-01-29	SAT 0445-3700	0	0	0	0	0	0	2	0	2	75	6	81	2	0	2	75	6	81	7.22892	0	#DIV/0!	97.5904
34					0			0			0			0			0				#DIV/0!	#DIV/0!	#DIV/0!	#DIV/0!	#DIV/0!	2018-02-02	SAT 0470-0977	0	0	0	0	0	0	0	2	2	79	9	88	0	2	2	79	9	88	12.2222	0	#DIV/0!	97.7778
35					0			0			0			0			0				#DIV/0!	#DIV/0!	#DIV/0!	#DIV/0!	#DIV/0!	2018-02-02	CAD 2003-2296	0	0	0	0	0	0	1	3	4	81	11	92	1	3	4	81	11	92	14.5833	0	#DIV/0!	95.8333
36					0			0			0			0			0				#DIV/0!	#DIV/0!	#DIV/0!	#DIV/0!	#DIV/0!	2018-02-02	ZOU 1257-0714	0	0	0	0	0	0	0	0	0	84	13	97	0	0	0	84	13	97	13.4021	0	#DIV/0!	100
37					0			0			0			0			0				#DIV/0!	#DIV/0!	#DIV/0!	#DIV/0!	#DIV/0!	2018-02-06	CAD 0849-1907	0	0	0	0	0	0	0	2	2	79	7	86	0	2	2	79	7	86	10.2273	0	#DIV/0!	97.7273
38					0			0			0			0			0				#DIV/0!	#DIV/0!	#DIV/0!	#DIV/0!	#DIV/0!	2018-02-06	CAD 1202-2248	0	0	0	0	0	0	1	1	2	83	4	87	1	1	2	83	4	87	5.61798	0	#DIV/0!	97.7528
39					0			0			0			0			0				#DIV/0!	#DIV/0!	#DIV/0!	#DIV/0!	#DIV/0!	2018-02-06	SAT 0368-3631	0	0	0	0	0	0	0	0	0	83	11	94	0	0	0	83	11	94	11.7021	0	#DIV/0!	100
40					0			0			0			0			0				#DIV/0!	#DIV/0!	#DIV/0!	#DIV/0!	#DIV/0!	2018-02-07	CAD 0740-2027	0	0	0	0	0	0	2	1	3	81	8	89	2	1	3	81	8	89	9.78261	0	#DIV/0!	96.7391
41					0			0			0			0			0				#DIV/0!	#DIV/0!	#DIV/0!		-1.17647	2018-02-07	CAD 0973-3202	0	0	0	0	0	0	0	0	0	78	10	88	0	0	0	78	10	88	11.3636	0	#DIV/0!	100
42					0			0			0			0			0				#DIV/0!	#DIV/0!	#DIV/0!		-1.17647	2018-02-07	ZOU 1166-3141	0	0	0	0	0	0	0	2	2	74	9	83	0	2	2	74	9	83	12.9412	0	#DIV/0!	97.6471
43					0			0			0			0			0				#DIV/0!	#DIV/0!	#DIV/0!		-1.14943	2018-02-08	ZOU 1400-3401	0	1	1	0	0	0	0	0	0	73	18	91	0	1	1	73	18	91	20.6522	1.08696	#DIV/0!	98.913
44					0			0			0			0			0				#DIV/0!					2018-02-08	SAT 0468-0994	0	0	0	0	0	0	0	0	0	72	9	81	0	0	0	72	9	81	11.1111	0	#DIV/0!	100
45					0			0			0						0				#DIV/0!					2018-02-08	SAT 0036-3765	0	0	0	0	0	0	0	3	3	75	8	83	0	3	3	75	8	83	12.7907	0	#DIV/0!	96.5116
46											0						0									2018-02-09	CAD 1773-2737	0	0	0	0	0	0	1	4	5	65	18	83	1	4	5	65	18	83	25	0	#DIV/0!	94.3182
47																	0									2018-02-09	ZOU 1112-3181	0	0	0	0	0	0	2	4	6	63	21	84	2	4	6	63	21	84	27.7778	0	#DIV/0!	93.3333
48																	0									2018-02-09	SAT 0144-2138	0	0	0	0	0	0	0	3	3	61	22	83	0	3	3	61	22	83	29.0698	0	#DIV/0!	96.5116
49																	0									2018-02-12	SAT 0144-2127	0	0	0	0	0	0	2	0	2	72	20	92	2	0	2	72	20	92	21.2766	0	#DIV/0!	97.8723
50																										2018-02-12	CAD 0939-2350	0	0	0	0	0	0	0	2	2	69	16	85	0	2	2	69	16	85	20.6897	0	#DIV/0!	97.7011
51																										2018-02-12	SAT 0231-1015	0	0	0	0	0	0	0	4	4	71	14	85	0	4	4	71	14	85	20.2247	0	#DIV/0!	95.5056
																										2018-02-13	SAT 0231-0969	0	1	1	0	0	0	5	0	5	67	14	81	5	1	6	67	14	81	17.2414	1.14943	#DIV/0!	93.1034
																										2018-02-13	CAD 0939-2278	0	0	0	0	0	0	0	4	4	61	23	84	0	4	4	61	23	84	30.6818	0	#DIV/0!	95.4545
																										2018-02-13	ZOU 1649-2972	0	0	0	0	0	0	0	1	1	68	16	84	0	1	1	68	16	84	20	0	#DIV/0!	98.8235
																										2018-02-15	ZOU 1316-3148	0	0	0	0	0	0	3	2	5	71	17	88	3	2	5	71	17	88	20.4301	0	#DIV/0!	94.6237
																										2018-02-15	CAD 0973-2750	0	0	0	0	0	0	0	4	4	66	21	87	0	4	4	66	21	87	27.4725	0	#DIV/0!	95.6044
																										2018-02-15	ZOU 1187-3905	0	0	0	0	0	0	1	5	6	69	19	88	1	5	6	69	19	88	25.5319	0	#DIV/0!	93.617
																										2018-02-19	CAD 0749-2619	0	0	0	0	0	0	3	14	17	68	17	85	3	14	17	68	17	85	30.3922	0	#DIV/0!	83.3333
																										2018-02-19	ZOU 1118-1723	0	0	0	0	0	0	1	2	3	72	21	93	1	2	3	72	21	93	23.9583	0	#DIV/0!	96.875
																										2018-02-19	SAT 0515-2001	0	0	0	0	0	0	0	3	3	65	19	84	0	3	3	65	19	84	25.2874	0	#DIV/0!	96.5517
																										2018-02-21	ZOU 1346-1664	0	0	0	0	0	0	3	2	5	68	13	81	3	2	5	68	13	81	17.4419	0	#DIV/0!	94.186
																										2018-02-21	CAD 1088-1444	0	0	0	0	0	0	0	2	2	53	37	90	0	2	2	53	37	90	42.3913	0	#DIV/0!	97.8261
																										2018-02-21	SAT 0487-3856	0	0	0	0	0	0	2	4	6	60	23	83	2	4	6	60	23	83	30.3371	0	#DIV/0!	93.2584
																														0			0			0			0	0	0	0	0	0	0	#DIV/0!	#DIV/0!	#DIV/0!	#DIV/0!
																														0			0			0			0	0	0	0	0	0	0	#DIV/0!	#DIV/0!	#DIV/0!	#DIV/0!
[truncated: 22 more columns]

## Sheet: T36 A
36 months Tunnel test								Species: An. gambiae Kisumu																								Species:
SN	Date	Lifenet																									Control
		Net code	N blood fed alive			N blood fed dead			N unfed alive			N unfed dead			Total alive			Total dead			% passage	% blood feeding	% blood feeding inhibition	% mortality	% corrected mortality		N blood fed alive			N blood fed dead			N unfed alive			N unfed dead			Total alive			Total dead			% passage	% blood feeding	% mortality
			C1	C2	Total	C1	C2	Total	C1	C2	Total	C1	C2	Total	C1	C2	Total	C1	C2	Total							C1	C2	Total	C1	C2	Total	C1	C2	Total	C1	C2	Total	C1	C2	Total	C1	C2	Total
1	2017-12-18	SAT 0118-1896	0	0	0	0	0	0	21	0	21	75	1	76	21	0	21	75	1	76	1.03093	0	100	78.3505	78.3505		0	32	32	0	0	0	59	1	60	0	0	0	59	33	92	0	0	0	35.8696	34.7826	0
2	2017-12-18	CAD 0769-1424	0	0	0	0	0	0	17	2	19	77	2	79	17	2	19	77	2	79	4.08163	0	100	80.6122	80.6122		0	32	32	0	0	0	59	1	60	0	0	0	59	33	92	0	0	0	35.8696	34.7826	0
3	2018-01-08	SAT 0492-2905	1	2	3	0	0	0	17	0	17	65	3	68	18	2	20	65	3	68	6.81818	3.40909	96.4286	77.2727	77.2727		8	76	84	0	0	0	4	0	4	0	0	0	12	76	88	0	0	0	95.4545	95.4545	0
4	2018-01-08	SAT 0102-3255	0	0	0	0	0	0	25	1	26	70	2	72	25	1	26	70	2	72	3.06122	0	100	73.4694	73.4694		8	76	84	0	0	0	4	0	4	0	0	0	12	76	88	0	0	0	95.4545	95.4545	0
5	2018-01-11	ZOU 1531-3024	0	0	0	0	0	0	0	0	0	88	6	94	0	0	0	88	6	94	6.38298	0	100	100	100		0	58	58	0	0	0	25	3	28	0	0	0	25	61	86	0	0	0	70.9302	67.4419	0
6	2018-01-11	SAT 0091-1306	0	0	0	0	0	0	2	1	3	89	4	93	2	1	3	89	4	93	5.20833	0	100	96.875	96.875		0	58	58	0	0	0	25	3	28	0	0	0	25	61	86	0	0	0	70.9302	67.4419	0
7	2018-01-11	CAD 0760-2674	0	0	0	0	1	1	0	0	0	84	10	94	0	0	0	84	11	95	11.7021	1.05263	98.4392	100	100		0	58	58	0	0	0	25	3	28	0	0	0	25	61	86	0	0	0	70.9302	67.4419	0
8	2018-01-11	CAD 0719-1954	0	1	1	0	0	0	0	0	0	84	6	90	0	1	1	84	6	90	7.69231	1.0989	98.3706	98.9011	98.9011		0	58	58	0	0	0	25	3	28	0	0	0	25	61	86	0	0	0	70.9302	67.4419	0
9	2018-01-15	ZOU 1111-0320	0	0	0	0	0	0	0	1	1	79	14	93	0	1	1	79	14	93	15.9574	0	100	98.9362	98.9015		12	76	88	0	1	1	4	0	4	0	2	2	16	76	92	0	3	3	96.8085	93.6842	3.15789
10	2018-01-15	ZOU 1265-3790	0	0	0	0	0	0	0	3	3	68	23	91	0	3	3	68	23	91	27.6596	0	100	96.8085	96.7044		12	76	88	0	1	1	4	0	4	0	2	2	16	76	92	0	3	3	96.8085	93.6842	3.15789
11	2018-01-15	CAD 0833-1038	0	0	0	0	0	0	0	0	0	73	22	95	0	0	0	73	22	95	23.1579	0	100	100	100		12	76	88	0	1	1	4	0	4	0	2	2	16	76	92	0	3	3	96.8085	93.6842	3.15789
12	2018-01-15	ZOU 2048-2866	0	0	0	0	0	0	0	0	0	79	8	87	0	0	0	79	8	87	9.1954	0	100	100	100		12	76	88	0	1	1	4	0	4	0	2	2	16	76	92	0	3	3	96.8085	93.6842	3.15789
13	2018-01-16	CAD 1307-2023	0	0	0	0	0	0	3	2	5	73	4	77	3	2	5	73	4	77	7.31707	0	100	93.9024	93.8281		6	72	78	0	0	0	4	0	4	0	1	1	10	72	82	0	1	1	95.1807	93.9759	1.20482
14	2018-01-16	ZOU 1390-0429	0	0	0	0	1	1	2	0	2	70	7	77	2	0	2	70	8	78	10.1266	1.25	98.6699	97.5	97.4695		6	72	78	0	0	0	4	0	4	0	1	1	10	72	82	0	1	1	95.1807	93.9759	1.20482
15	2018-01-16	SAT 0105-3247	0	0	0	0	0	0	4	0	4	68	9	77	4	0	4	68	9	77	11.1111	0	100	95.0617	95.0015		6	72	78	0	0	0	4	0	4	0	1	1	10	72	82	0	1	1	95.1807	93.9759	1.20482
16	2018-01-16	ZOU 1174-2367	0	0	0	0	0	0	7	2	9	67	9	76	7	2	9	67	9	76	12.9412	0	100	89.4118	89.2826		6	72	78	0	0	0	4	0	4	0	1	1	10	72	82	0	1	1	95.1807	93.9759	1.20482
17	2018-01-18	SAT 0560-2184	0	0	0	0	0	0	3	0	3	67	19	86	3	0	3	67	19	86	21.3483	0	100	96.6292	96.4996		3	70	73	0	0	0	5	0	5	0	3	3	8	70	78	0	3	3	93.8272	90.1235	3.7037
18	2018-01-18	SAT 0105-3212	0	0	0	0	0	0	0	2	2	72	9	81	0	2	2	72	9	81	13.253	0	100	97.5904	97.4977		3	70	73	0	0	0	5	0	5	0	3	3	8	70	78	0	3	3	93.8272	90.1235	3.7037
19	2018-01-18	CAD 1915-3390	0	0	0	0	0	0	0	0	0	71	10	81	0	0	0	71	10	81	12.3457	0	100	100	100		3	70	73	0	0	0	5	0	5	0	3	3	8	70	78	0	3	3	93.8272	90.1235	3.7037
20	2018-01-18	CAD 0748-1950	0	0	0	0	0	0	3	2	5	73	7	80	3	2	5	73	7	80	10.5882	0	100	94.1176	93.8914		3	70	73	0	0	0	5	0	5	0	3	3	8	70	78	0	3	3	93.8272	90.1235	3.7037
21	2018-01-22	ZOU 1975-3008	0	0	0	0	0	0	0	0	0	74	8	82	0	0	0	74	8	82	9.7561	0	100	100	100		0	59	59	0	2	2	28	0	28	1	0	1	28	59	87	1	2	3	69.3182	67.7778	3.33333
22	2018-01-22	SAT 0243-2263	0	0	0	0	0	0	0	2	2	71	11	82	0	2	2	71	11	82	15.4762	0	100	97.619	97.5369		0	59	59	0	2	2	28	0	28	1	0	1	28	59	87	1	2	3	69.3182	67.7778	3.33333
23	2018-01-22	SAT 0471-2284	0	0	0	0	0	0	0	1	1	73	14	87	0	1	1	73	14	87	17.0455	0	100	98.8636	98.8245		0	59	59	0	2	2	28	0	28	1	0	1	28	59	87	1	2	3	69.3182	67.7778	3.33333
24	2018-01-22	ZOU 1299-2880	0	0	0	0	0	0	0	4	4	69	12	81	0	4	4	69	12	81	18.8235	0	100	95.2941	95.1318		0	59	59	0	2	2	28	0	28	1	0	1	28	59	87	1	2	3	69.3182	67.7778	3.33333
25	2018-01-24	SAT 0265-1242	0	0	0	0	0	0	0	0	0	73	11	84	0	0	0	73	11	84	13.0952	0	100	100	100		0	21	21	0	2	2	62	0	62	1	0	1	62	21	83	1	2	3	27.381	26.7442	3.48837
26	2018-01-24	ZOU 1397-2722	0	0	0	0	0	0	0	4	4	69	10	79	0	4	4	69	10	79	16.8675	0	100	95.1807	95.0065		0	21	21	0	2	2	62	0	62	1	0	1	62	21	83	1	2	3	27.381	26.7442	3.48837
27	2018-02-26	CAD 0675-1564	0	0	0	0	0	0	0	2	2	76	6	82	0	2	2	76	6	82	9.52381	0	100	97.619	97.5624		5	78	83	0	2	2	1	0	1	0	0	0	6	78	84	0	2	2	101.19	98.8372	2.32558
28	2018-02-26	ZOU 1187-3864	0	0	0	0	0	0	1	0	1	71	13	84	1	0	1	71	13	84	15.2941	0	100	98.8235	98.7955		5	78	83	0	2	2	1	0	1	0	0	0	6	78	84	0	2	2	101.19	98.8372	2.32558

## Sheet: T 36 B
							Species: An. gambiae Kisumu																								Species:
Date	Permanet																									Control
	Net code	N blood fed alive			N blood fed dead			N unfed alive			N unfed dead			Total alive			Total dead			% passage	% blood feeding	% blood feeding inhibition	% mortality	% corrected mortality		N blood fed alive			N blood fed dead			N unfed alive			N unfed dead			Total alive			Total dead			% passage	% blood feeding	% mortality
		C1	C2	Total	C1	C2	Total	C1	C2	Total	C1	C2	Total	C1	C2	Total	C1	C2	Total							C1	C2	Total	C1	C2	Total	C1	C2	Total	C1	C2	Total	C1	C2	Total	C1	C2	Total
2018-01-25	SAT 0640-2851	0	0	0	0	0	0	0	2	2	75	6	81	0	2	2	75	6	81	9.63855	0	100	97.5904	97.5362		4	67	71	0	2	2	18	0	18	0	0	0	22	67	89	0	2	2	82.0225	80.2198	2.1978
2018-01-25	CAD 1098-1508	0	0	0	0	0	0	0	1	1	69	11	80	0	1	1	69	11	80	14.8148	0	100	98.7654	98.7377		4	67	71	0	2	2	18	0	18	0	0	0	22	67	89	0	2	2	82.0225	80.2198	2.1978
2018-01-25	ZOU 1368-1325	0	0	0	0	0	0	0	0	0	73	9	82	0	0	0	73	9	82	10.9756	0	100	100	100		4	67	71	0	2	2	18	0	18	0	0	0	22	67	89	0	2	2	82.0225	80.2198	2.1978
2018-01-25	CAD 0973-3218	0	0	0	0	0	0	0	3	3	71	10	81	0	3	3	71	10	81	15.4762	0	100	96.4286	96.3483		4	67	71	0	2	2	18	0	18	0	0	0	22	67	89	0	2	2	82.0225	80.2198	2.1978
2018-01-29	SAT 0445-3700	0	0	0	0	0	0	2	0	2	75	6	81	2	0	2	75	6	81	7.22892	0	100	97.5904	97.5337		6	76	82	1	1	2	3	0	3	0	0	0	9	76	85	1	1	2	98.8235	96.5517	2.29885
2018-02-02	SAT 0470-0977	0	0	0	0	0	0	0	2	2	79	9	88	0	2	2	79	9	88	12.2222	0	100	97.7778	97.7011		7	76	83	2	1	3	4	0	4	0	0	0	11	76	87	2	1	3	98.8506	95.5556	3.33333
2018-02-02	CAD 2003-2296	0	0	0	0	0	0	1	3	4	81	11	92	1	3	4	81	11	92	14.5833	0	100	95.8333	95.6897		7	76	83	2	1	3	4	0	4	0	0	0	11	76	87	2	1	3	98.8506	95.5556	3.33333
2018-02-02	ZOU 1257-0714	0	0	0	0	0	0	0	0	0	84	13	97	0	0	0	84	13	97	13.4021	0	100	100	100		7	76	83	2	1	3	4	0	4	0	0	0	11	76	87	2	1	3	98.8506	95.5556	3.33333
2018-02-06	CAD 0849-1907	0	0	0	0	0	0	0	2	2	79	7	86	0	2	2	79	7	86	10.2273	0	100	97.7273	97.6732		4	80	84	0	2	2	0	0	0	0	0	0	4	80	84	0	2	2	102.381	100	2.32558
2018-02-06	CAD 1202-2248	0	0	0	0	0	0	1	1	2	83	4	87	1	1	2	83	4	87	5.61798	0	100	97.7528	97.6993		4	80	84	0	2	2	0	0	0	0	0	0	4	80	84	0	2	2	102.381	100	2.32558
2018-02-06	SAT 0368-3631	0	0	0	0	0	0	0	0	0	83	11	94	0	0	0	83	11	94	11.7021	0	100	100	100		4	80	84	0	2	2	0	0	0	0	0	0	4	80	84	0	2	2	102.381	100	2.32558
2018-02-07	CAD 0740-2027	0	0	0	0	0	0	2	1	3	81	8	89	2	1	3	81	8	89	9.78261	0	100	96.7391	96.7008		5	79	84	0	1	1	1	0	1	0	0	0	6	79	85	0	1	1	100	98.8372	1.16279
2018-02-07	CAD 0973-3202	0	0	0	0	0	0	0	0	0	78	10	88	0	0	0	78	10	88	11.3636	0	100	100	100		5	79	84	0	1	1	1	0	1	0	0	0	6	79	85	0	1	1	100	98.8372	1.16279
2018-02-07	ZOU 1166-3141	0	0	0	0	0	0	0	2	2	74	9	83	0	2	2	74	9	83	12.9412	0	100	97.6471	97.6194		5	79	84	0	1	1	1	0	1	0	0	0	6	79	85	0	1	1	100	98.8372	1.16279
2018-02-08	ZOU 1400-3401	0	1	1	0	0	0	0	0	0	73	18	91	0	1	1	73	18	91	20.6522	1.08696	98.913	98.913	98.9005		6	81	87	0	1	1	0	0	0	0	0	0	6	81	87	0	1	1	101.149	100	1.13636
2018-02-08	SAT 0468-0994	0	0	0	0	0	0	0	0	0	72	9	81	0	0	0	72	9	81	11.1111	0	100	100	100		6	81	87	0	1	1	0	0	0	0	0	0	6	81	87	0	1	1	101.149	100	1.13636
2018-02-08	SAT 0036-3765	0	0	0	0	0	0	0	3	3	75	8	83	0	3	3	75	8	83	12.7907	0	100	96.5116	96.4715		6	81	87	0	1	1	0	0	0	0	0	0	6	81	87	0	1	1	101.149	100	1.13636
2018-02-09	CAD 1773-2737	0	0	0	0	0	0	1	4	5	65	18	83	1	4	5	65	18	83	25	0	100	94.3182	94.3182		5	87	92	0	0	0	2	0	2	0	0	0	7	87	94	0	0	0	97.8723	97.8723	0
2018-02-09	ZOU 1112-3181	0	0	0	0	0	0	2	4	6	63	21	84	2	4	6	63	21	84	27.7778	0	100	93.3333	93.3333		5	87	92	0	0	0	2	0	2	0	0	0	7	87	94	0	0	0	97.8723	97.8723	0
2018-02-09	SAT 0144-2138	0	0	0	0	0	0	0	3	3	61	22	83	0	3	3	61	22	83	29.0698	0	100	96.5116	96.5116		5	87	92	0	0	0	2	0	2	0	0	0	7	87	94	0	0	0	97.8723	97.8723	0
2018-02-12	SAT 0144-2127	0	0	0	0	0	0	2	0	2	72	20	92	2	0	2	72	20	92	21.2766	0	100	97.8723	97.8245		6	83	89	0	2	2	0	0	0	0	0	0	6	83	89	0	2	2	102.247	100	2.1978
2018-02-12	CAD 0939-2350	0	0	0	0	0	0	0	2	2	69	16	85	0	2	2	69	16	85	20.6897	0	100	97.7011	97.6495		6	83	89	0	2	2	0	0	0	0	0	0	6	83	89	0	2	2	102.247	100	2.1978
2018-02-12	SAT 0231-1015	0	0	0	0	0	0	0	4	4	71	14	85	0	4	4	71	14	85	20.2247	0	100	95.5056	95.4046		6	83	89	0	2	2	0	0	0	0	0	0	6	83	89	0	2	2	102.247	100	2.1978
2018-02-13	SAT 0231-0969	0	1	1	0	0	0	5	0	5	67	14	81	5	1	6	67	14	81	17.2414	1.14943	98.8375	93.1034	92.9449		8	79	87	0	1	1	0	0	0	1	0	1	8	79	87	1	1	2	100	98.8764	2.24719
2018-02-13	CAD 0939-2278	0	0	0	0	0	0	0	4	4	61	23	84	0	4	4	61	23	84	30.6818	0	100	95.4545	95.3501		8	79	87	0	1	1	0	0	0	1	0	1	8	79	87	1	1	2	100	98.8764	2.24719
2018-02-13	ZOU 1649-2972	0	0	0	0	0	0	0	1	1	68	16	84	0	1	1	68	16	84	20	0	100	98.8235	98.7965		8	79	87	0	1	1	0	0	0	1	0	1	8	79	87	1	1	2	100	98.8764	2.24719
2018-02-15	ZOU 1316-3148	0	0	0	0	0	0	3	2	5	71	17	88	3	2	5	71	17	88	20.4301	0	100	94.6237	94.4941		7	75	82	0	2	2	1	0	1	0	0	0	8	75	83	0	2	2	101.205	98.8235	2.35294
2018-02-15	CAD 0973-2750	0	0	0	0	0	0	0	4	4	66	21	87	0	4	4	66	21	87	27.4725	0	100	95.6044	95.4985		7	75	82	0	2	2	1	0	1	0	0	0	8	75	83	0	2	2	101.205	98.8235	2.35294
2018-02-15	ZOU 1187-3905	0	0	0	0	0	0	1	5	6	69	19	88	1	5	6	69	19	88	25.5319	0	100	93.617	93.4632		7	75	82	0	2	2	1	0	1	0	0	0	8	75	83	0	2	2	101.205	98.8235	2.35294
2018-02-19	CAD 0749-2619	0	0	0	0	0	0	3	14	17	68	17	85	3	14	17	68	17	85	30.3922	0	100	83.3333	83.1373		3	78	81	0	1	1	4	0	4	0	0	0	7	78	85	0	1	1	96.4706	95.3488	1.16279
2018-02-19	ZOU 1118-1723	0	0	0	0	0	0	1	2	3	72	21	93	1	2	3	72	21	93	23.9583	0	100	96.875	96.8382		3	78	81	0	1	1	4	0	4	0	0	0	7	78	85	0	1	1	96.4706	95.3488	1.16279
2018-02-19	SAT 0515-2001	0	0	0	0	0	0	0	3	3	65	19	84	0	3	3	65	19	84	25.2874	0	100	96.5517	96.5112		3	78	81	0	1	1	4	0	4	0	0	0	7	78	85	0	1	1	96.4706	95.3488	1.16279
2018-02-21	ZOU 1346-1664	0	0	0	0	0	0	3	2	5	68	13	81	3	2	5	68	13	81	17.4419	0	100	94.186	93.9759		6	75	81	0	2	2	2	0	2	1	0	1	8	75	83	1	2	3	98.8095	96.5116	3.48837
2018-02-21	CAD 1088-1444	0	0	0	0	0	0	0	2	2	53	37	90	0	2	2	53	37	90	42.3913	0	100	97.8261	97.7475		6	75	81	0	2	2	2	0	2	1	0	1	8	75	83	1	2	3	98.8095	96.5116	3.48837
2018-02-21	SAT 0487-3856	0	0	0	0	0	0	2	4	6	60	23	83	2	4	6	60	23	83	30.3371	0	100	93.2584	93.0148		6	75	81	0	2	2	2	0	2	1	0	1	8	75	83	1	2	3	98.8095	96.5116	3.48837
2018-01-24	SAT 0319-3692	0	0	0	0	0	0	0	3	3	72	6	78	0	3	3	72	6	78	11.1111	0	100	96.2963	96.1624		0	21	21	0	2	2	62	0	62	1	0	1	62	21	83	1	2	3	27.381	26.7442	3.48837
2018-01-24	SAT 0515-2002	0	0	0	0	0	0	0	0	0	75	8	83	0	0	0	75	8	83	9.63855	0	100	100	100		0	21	21	0	2	2	62	0	62	1	0	1	62	21	83	1	2	3	27.381	26.7442	3.48837
